# Supplementary material for: Identification and evaluation of circulating exosomal miRNAs for the diagnosis of postmenopausal osteoporosis
Source: J Orthop Surg Res. 2023 Jul 26;18:533. doi: 10.1186/s13018-023-04020-z (PMC10373377; doi:10.1186/s13018-023-04020-z)
Supplement: Supplementary file 1 — Additional file 1. The sequence of primers and probes for candidate exosomal miRNAs. [file 13018_2023_4020_MOESM1_ESM.xlsx]

## Sheet: Sheet1
*Primer name	*Primer sequence(5'--3'）
qPCR-TYR	GTGCAGGGTCCGAGGT
U6-RT	AACGCTTCACGAATTTGCGT
U6-S	CTCGCTTCGGCAGCACA
U6-A	AACGCTTCACGAATTTGCGT
U6 P	AGAAGATTAGCATGGCCCCTGCGCA
hsa-let-7a-5p-RT	GTCGTATCCAGTGCAGGGTCCGAGGTATTCGCACTGGATACGACAACTAT
hsa-let-7a-5p-F	AACCGCTGAGGTAGTAGGT
hsa-let-7a-5p-P	TTCGCACTGGATACGACAACTATACA
hsa-miR-152-3p-RT	GTCGTATCCAGTGCAGGGTCCGAGGTATTCGCACTGGATACGACCCAAGT
hsa-miR-152-3p-F	GGCTCAGTGCATGACAGA
hsa-miR-152-3p-P	TTCGCACTGGATACGACCCAAGT
hsa-miR-224-5p-RT	GTCGTATCCAGTGCAGGGTCCGAGGTATTCGCACTGGATACGACCTAAAC
hsa-miR-224-5p-F	ACGTCAAGTCACTAGTGGTTC
hsa-miR-224-5p-P	TTCGCACTGGATACGACCTAAACG
hsa-miR-320c-RT	GTCGTATCCAGTGCAGGGTCCGAGGTATTCGCACTGGATACGACACCCTC
hsa-miR-320c -F	CCACCTAAAAGCTGGGTTGA
hsa-miR-320c -P	TTCGCACTGGATACGACACCCTC
hsa-miR-451a-RT	GTCGTATCCAGTGCAGGGTCCGAGGTATTCGCACTGGATACGACAACTCAG
hsa-miR-451a -F	CCGCCAAACCGTTACCATTA
hsa-miR-451a -P	TTCGCACTGGATACGACAACTCAG
hsa-miR-425-5p-RT	GTCGTATCCAGTGCAGGGTCCGAGGTATTCGCACTGGATACGACTCAACG
hsa-miR-425-5p-F	CGCAATGACACGATCACTCC
hsa-miR-425-5p-P	TTCGCACTGGATACGACTCAACG
hsa-miR-484-RT	GTCGTATCCAGTGCAGGGTCCGAGGTATTCGCACTGGATACGACATCGGG
hsa-miR-484-F	AGTCAGGCTCAGTCCGCT
hsa-miR-484-P	TCGCACTGGATACGACATCGGG
hsa-miR-9-5p-RT	GTCGTATCCAGTGCAGGGTCCGAGGTATTCGCACTGGATACGACTCATAC
hsa-miR-9-5p-F	AGGCGGTCTTTGGTTATCTAG
hsa-miR-9-5p-P	ATTCGCACTGGATACGACTCATACAG
hsa-miR-200b-3p-RT	GTCGTATCCAGTGCAGGGTCCGAGGTATTCGCACTGGATACGACTCATCA
hsa-miR-200b-3p -F	ACGCATTAATACTGCCTGGTA
hsa-miR-200b-3p -P	TTCGCACTGGATACGACTCATCAT
hsa-miR-34a-5p -RT	GTCGTATCCAGTGCAGGGTCCGAGGTATTCGCACTGGATACGACACAACC
hsa-miR-34a-5p -F	TCAGTGGCAGTGTCTTAGCT
hsa-miR-34a-5p -P	TTCGCACTGGATACGACACAACC
hsa-miR-320d RT	GTCGTATCCAGTGCAGGGTCCGAGGTATTCGCACTGGATACGACTCCTCT
hsa-miR-320d-F	CGTTCCAAAAGCTGGGTTG
hsa-miR-320d-P	TTCGCACTGGATACGACTCCTCT
hsa-miR-98-5p -RT	GTCGTATCCAGTGCAGGGTCCGAGGTATTCGCACTGGATACGACAACAATACA
hsa-miR-98-5p -F	ACGGAGGTGAGGTAGTAAGT
hsa-miR-98-5p -P	TTCGCACTGGATACGACAACAATA
hsa-miR-196a-5p-RT	GTCGTATCCAGTGCAGGGTCCGAGGTATTCGCACTGGATACGACCCCAAC
hsa-miR-196a-5p-F	ACGAAGGTAGGTAGTTTCATGTT
hsa-miR-196a-5p-P	TTCGCACTGGATACGACCCCAAC
