# Supplementary material for: Identification and evaluation of circulating exosomal miRNAs for the diagnosis of postmenopausal osteoporosis
Source: J Orthop Surg Res. 2023 Jul 26;18:533. doi: 10.1186/s13018-023-04020-z (PMC10373377; doi:10.1186/s13018-023-04020-z)
Supplement: Supplementary file 2 — Additional file 2. The number of pregnancies in both cohorts. [file 13018_2023_4020_MOESM2_ESM.xlsx]

## Sheet: Number of pregnancies
Sequencing set		Validation set
control	OP	control	OP
4	5	1	2
4	8	2	4
3	5	3	4
3	6	2	5
3	5	4	3
3	4	3	4
2	3	3	5
3	3	7	3
3	6	2	2
3	4	3	3
4	4	3	3
2	4	4	4
		2	5
		4	8
		3	5
		3	6
		3	5
		2	4
		3	3
		6	4
		4	4
			4
			3
			5
			3
			3
