# Supplementary material for: Identification and evaluation of circulating exosomal miRNAs for the diagnosis of postmenopausal osteoporosis
Source: J Orthop Surg Res. 2023 Jul 26;18:533. doi: 10.1186/s13018-023-04020-z (PMC10373377; doi:10.1186/s13018-023-04020-z)
Supplement: Supplementary file 4 — Additional file 4. The differential expression exosomal miRNAs of three published datasets. [file 13018_2023_4020_MOESM4_ESM.xlsx]

## Sheet: 项目数据分析及筛选结果
发表时间	样本类型	分离方法	验证分子	biomarker	参考文献
2020	血清exo	exoRNeasy Serum/Plasma Maxi Kit (QIAGEN	未做验证		Identification of Serum Exosomal MicroRNA Expression Profiling in Menopausal Females with Osteoporosis by High-throughput Sequencing				hsa-miR-9-5p, hsa-miR-219a-2-3p, hsa-miR-9-3p, hsa-miR-138-5p, hsa-miR-127-3p, hsa-miR-137-3p, hsa-miR-200b-3p, hsa-miR-6741-3p, and hsa-miR-3168 had a significantly negative correlation with BMD, and hsa-miR-500a-5p
2021	血浆exo	exoEasy (Qiagen	miR-224-3p, miR-25-5p, miR-302a-3p, miR-642a-3p, and miR-766-5p	miR-642a-3p	Kong D, Chen T, Zheng X, Yang T, Zhang Y, Shao J. Comparative profile of exosomal microRNAs in postmenopausal women with various bone mineral densities by small RNA sequencing. Genomics. 2021 May;113(3):1514-1521. doi: 10.1016/j.ygeno.2021.03.028. Epub 2021 Mar 27. PMID: 33785399.
2022	全血	miRNA芯片	hsa-miR-4768-3p, hsa-miR-629-3p, hsa-miR-623, hsa-miR-566		Identification of Serum ExosomeDerived circRNA-miRNA-TFmRNA Regulatory Network in Postmenopausal Osteoporosis Using Bioinformatics Analysis and Validation in Peripheral Blood-Derived Mononuclear Cells
2022	血清exo	超离		mir-324-3p, mir-766-3p and mir-1247-5p，mir-330-5p and mir-3124-5p	Shi H, Jiang X, Xu C, Cheng Q. MicroRNAs in Serum Exosomes as Circulating Biomarkers for Postmenopausal Osteoporosis. Front Endocrinol (Lausanne). 2022 Mar 10;13:819056. doi: 10.3389/fendo.2022.819056. PMID: 35360081; PMCID: PMC8960856.
FC>1.5,p<=0.05
#ID	A116-37	A116-38	A116-39	A116-40	A116-41	A116-42	A116-43	A116-44	A116-45	A116-46	A116-47	A116-48	A116-25	A116-27	A116-28	A116-26	A116-29	A116-30	A116-31	A116-32	A116-33	A116-34	A116-35	A116-36	PValue	FDR	log2FC	regulated
hsa-miR-190b-5p	20.51	16.17	7.96	10.21	16.99	23.89	11.76	14.21	28.18	7.71	21.35	3.22	24.38	27.59	0	9.34	44.39	20.22	18.34	65.05	37.09	11.29	27.38	26.39	0.0319263	1	0.87623	up
hsa-miR-196a-5p	112.79	121.28	199.05	135.32	157.81	102.41	91.18	85.27	122.1	56.57	156.57	83.7	126.77	82.76	3619.77	170.5	164.86	146.61	130.99	137.75	151.73	146.75	82.13	75.86	0.000969298	0.380968	1.67732	up
hsa-miR-196b-5p	112.79	121.28	199.05	135.32	157.81	102.41	91.18	85.27	122.1	56.57	156.57	83.7	126.77	82.76	3619.77	170.5	164.86	146.61	130.99	137.75	151.73	146.75	82.13	75.86	0.000966045	0.380968	1.67733	up
hsa-miR-205-5p	20.51	8.09	15.92	20.43	7.28	13.65	2.94	21.32	9.39	7.71	21.35	3.22	9.75	13.79	144.21	11.68	114.13	65.72	2.62	7.65	13.49	33.87	20.53	19.79	0.00244683	0.399554	1.59408	up
hsa-miR-224-5p	123.04	56.6	55.73	51.06	118.96	112.65	120.59	56.85	131.49	90.01	14.23	83.7	277.91	137.94	511.96	182.18	63.41	121.33	68.11	107.14	107.9	158.04	239.56	82.46	0.00119997	0.380968	1.01004	up
hsa-miR-335-3p	0	4.04	15.92	12.77	16.99	10.24	5.88	16.58	18.78	23.14	0	6.44	0	13.79	50.47	16.35	25.36	15.17	13.1	68.88	20.23	45.15	13.69	23.09	0.00636369	0.638914	1.0849	up
hsa-miR-34a-5p	41.01	36.38	55.73	122.55	50.98	75.1	73.53	47.37	31.31	72	14.23	61.17	107.27	137.94	180.27	119.12	31.7	75.83	81.21	84.18	64.06	90.31	123.2	75.86	0.0015178	0.380968	0.752404	up
hsa-miR-375-3p	10.25	8.09	23.89	2.55	7.28	20.48	8.82	11.84	15.65	12.86	35.58	35.41	19.5	13.79	569.64	14.01	19.02	15.17	26.2	7.65	10.12	11.29	17.11	6.6	0.00532106	0.623309	1.79059	up
p<=0.05, 至少1组平均TPM>100
#ID	A116-37	A116-38	A116-39	A116-40	A116-41	A116-42	A116-43	A116-44	A116-45	A116-46	A116-47	A116-48	A116-25	A116-27	A116-28	A116-26	A116-29	A116-30	A116-31	A116-32	A116-33	A116-34	A116-35	A116-36	PValue	FDR	log2FC	regulated	STD1	AVER1	CV1	STD2	AVER2	CV2	STD3	AVER3	CV3
hsa-miR-152-3p	41.01	64.68	79.62	148.08	80.12	95.58	105.88	101.85	115.84	74.58	92.52	99.8	102.39	165.52	129.79	79.41	101.45	131.44	154.56	130.1	101.15	124.17	116.36	145.12	0.0153985	0.966256	0.407009	up	27.0008	91.63	0.294672	24.8096	123.455	0.200961	30.1209	107.543	0.280084
hsa-miR-196a-5p	112.79	121.28	199.05	135.32	157.81	102.41	91.18	85.27	122.1	56.57	156.57	83.7	126.77	82.76		170.5	164.86	146.61	130.99	137.75	151.73	146.75	82.13	75.86	0.000969298	0.380968	1.67732	up	39.2829	118.671	0.331024	33.7547	128.792	0.262088	36.2794	123.511	0.293734
hsa-miR-196b-5p	112.79	121.28	199.05	135.32	157.81	102.41	91.18	85.27	122.1	56.57	156.57	83.7	126.77	82.76		170.5	164.86	146.61	130.99	137.75	151.73	146.75	82.13	75.86	0.000966045	0.380968	1.67733	up	39.2829	118.671	0.331024	33.7547	128.792	0.262088	36.2794	123.511	0.293734
hsa-miR-224-5p	123.04	56.6	55.73	51.06	118.96	112.65	120.59	56.85	131.49	90.01	14.23	83.7	277.91	137.94	511.96	182.18	63.41	121.33	68.11	107.14	107.9	158.04	239.56	82.46	0.00119997	0.380968	1.01004	up	37.4572	84.5758	0.442883	125.877	171.495	0.733998	101.094	128.035	0.789575
hsa-miR-320c	256.33	177.88	135.35	142.98	106.82	174.09	144.12	232.12	118.97	120.86	220.62	177.06	209.65	179.32	461.48	221.89	259.97	161.77	238.4	195.15	134.87	338.65	256.67	122.03	0.0137184	0.918215	0.500951	up	48.1703	167.267	0.287985	93.7407	231.654	0.404658	79.9617	199.46	0.40089
hsa-miR-320d	133.29	113.19	71.66	89.36	77.69	136.54	88.24	180.01	72.01	87.43	128.1	135.21	131.64	124.14	288.43	128.46	145.84	116.28	162.42	126.27	84.3	203.19	191.65	82.46	0.0189753	1	0.456593	up	33.6873	109.394	0.307944	57.1504	148.757	0.384187	50.0901	129.075	0.388069
hsa-miR-320e	133.29	113.19	71.66	74.04	65.55	129.71	76.47	163.43	62.62	82.29	120.98	122.33	131.64	110.35	252.37	126.13	126.82	116.28	157.18	122.44	77.55	180.61	167.69	72.56	0.0210262	1	0.466152	up	33.0775	101.297	0.326541	48.4764	136.802	0.354355	44.4525	119.049	0.373396
hsa-miR-425-5p	707.48	707.46	1106.7	1386.37	818.17	1252.76	820.61	1231.66	998.72	1182.92	1053.27	1513.08	536.33	1227.64	1182.55	777.78	526.28	793.71	1100.29	547.17	994.69	891.78	1064.32	593.68	0.0416301	1	-0.305287	down	263.467	1064.93	0.247403	261.695	853.018	0.306787	278.688	958.976	0.29061
hsa-miR-451a	3824.5	2280.04	3439.52	6868.01	3911.17	4563.89	4620.68	8403.7	4843.32	6122.92	4383.87	3792.37	1472.46	3586.36	3410.66	3347.01	2193.9	2922.05	5168.72	1461.68	5563.5	4741.1	4127.25	3192.68	0.0181234	1	-0.444914	down	1657.2	4754.5	0.348555	1326.66	3432.28	0.386524	1615.95	4093.39	0.394769
hsa-miR-484	174.31	84.9	127.39	102.13	111.68	88.75	61.77	317.39	165.93	100.29	120.98	141.65	48.76	110.35	100.95	128.46	88.77	55.61	125.75	26.78	107.9	56.44	106.09	92.35	0.0255459	1	-0.528325	down	66.6497	133.098	0.500759	32.7523	87.3508	0.374951	56.4225	110.224	0.511889
hsa-miR-98-5p	389.63	404.26	342.36	329.36	315.61	378.9	379.42	405.03	375.69	352.31	249.08	347.69	409.56	400.02	540.8	441.44	500.92	419.6	374.62	390.29	515.89	338.65	393.56	379.3	0.0333482	1	0.304675	up	44.0719	355.778	0.123874	62.4287	425.387	0.146757	63.6939	390.583	0.163074
limma差异分析
miRNA	log2FC	P-Value	regulated	FDR
miR-196a-5p	1.677	0.001	Up	0.381
miR-205-5p	1.594	0.002	Up	0.4
miR-224-5p	1.01	0.001	Up	0.381
miR-335-3p	1.085	0.006	Up	0.639
miR-34a-5p	0.752	0.002	Up	0.381
miR-375-3p	1.791	0.005	Up	0.623
miR-320c	0.501	0.014	Up	0.918
miR-152-3p	0.407	0.015	Up	0.966
miR-664a-5p	0.524	0.016	Up	0.97
miR-98-5p	0.305	0.033	Up	1
只筛选p<=0.05
#ID	A116-37	A116-38	A116-39	A116-40	A116-41	A116-42	A116-43	A116-44	A116-45	A116-46	A116-47	A116-48	A116-25	A116-27	A116-28	A116-26	A116-29	A116-30	A116-31	A116-32	A116-33	A116-34	A116-35	A116-36	PValue	FDR	log2FC	regulated	STD1	AVER1	CV1	STD2	AVER2	CV2
hsa-miR-106a-3p	0	8.09	7.96	2.55	9.71	0	0	0	6.26	0	0	3.22	0	0	0	0	0	0	0	0	0	0	0	0	0.00772423	0.676948	-2.96163	down	3.81558	3.14917	1.21162	0	0	#DIV/0!
hsa-miR-132-5p	0	0	0	7.66	4.86	10.24	2.94	0	0	7.71	7.12	6.44	0	0	0	0	0	0	0	0	0	0	0	3.3	0.00809101	0.676948	-2.47799	down	3.85605	3.91417	0.985151	0.952628	0.275	3.4641
hsa-miR-369-5p	20.51	12.13	23.89	15.32	12.14	6.83	17.65	7.11	3.13	12.86	0	9.66	9.75	0	0	2.34	6.34	0	7.86	0	6.74	0	6.84	0	0.00278574	0.399554	-1.39393	down	6.97833	11.7692	0.592933	3.84067	3.3225	1.15596
hsa-miR-377-3p	0	0	0	7.66	0	0	2.94	4.74	3.13	2.57	14.23	0	0	0	0	0	0	0	0	0	0	0	0	0	0.0122448	0.87813	-2.78762	down	4.31717	2.93917	1.46884	0	0	#DIV/0!
hsa-miR-381-3p	0	8.09	31.85	20.43	16.99	6.83	14.71	2.37	15.65	7.71	0	6.44	4.88	0	7.21	2.34	0	10.11	10.48	7.65	3.37	0	0	9.89	0.0449934	1	-0.990972	down	9.38468	10.9225	0.859206	4.26751	4.66083	0.91561
hsa-miR-425-5p	707.48	707.46	1106.7	1386.37	818.17	1252.76	820.61	1231.66	998.72	1182.92	1053.27	1513.08	536.33	1227.64	1182.55	777.78	526.28	793.71	1100.29	547.17	994.69	891.78	1064.32	593.68	0.0416301	1	-0.305287	down	263.467	1064.93	0.247403	261.695	853.018	0.306787
hsa-miR-451a	3824.5	2280.04	3439.52	6868.01	3911.17	4563.89	4620.68	8403.7	4843.32	6122.92	4383.87	3792.37	1472.46	3586.36	3410.66	3347.01	2193.9	2922.05	5168.72	1461.68	5563.5	4741.1	4127.25	3192.68	0.0181234	1	-0.444914	down	1657.2	4754.5	0.348555	1326.66	3432.28	0.386524
hsa-miR-484	174.31	84.9	127.39	102.13	111.68	88.75	61.77	317.39	165.93	100.29	120.98	141.65	48.76	110.35	100.95	128.46	88.77	55.61	125.75	26.78	107.9	56.44	106.09	92.35	0.0255459	1	-0.528325	down	66.6497	133.097	0.500759	32.7523	87.3508	0.374951
hsa-miR-494-3p	0	16.17	7.96	20.43	12.14	0	2.94	4.74	0	2.57	7.12	6.44	0	0	7.21	2.34	0	0	5.24	3.83	3.37	0	6.84	0	0.0477847	1	-1.19704	down	6.60113	6.70917	0.983897	2.83588	2.4025	1.18039
hsa-miR-542-5p	0	0	15.92	5.11	24.28	13.65	5.88	23.69	15.65	20.57	14.23	9.66	0	0	0	9.34	6.34	5.06	2.62	3.83	0	11.29	0	0	0.00202006	0.399554	-1.84257	down	8.38772	12.3867	0.677157	4.02988	3.20667	1.25672
hsa-miR-1299	10.25	0	0	0	0	0	0	0	3.13	12.86	7.12	0	0	0	21.63	18.69	0	25.28	28.82	15.31	0	0	3.42	0	0.031306	1	1.91258	up	4.65337	2.78	1.67387	11.5445	9.42917	1.22434
hsa-miR-149-5p	0	0	0	0	0	0	0	0	0	0	0	0	9.75	0	36.05	2.34	0	0	2.62	7.65	0	0	0	0	0.00558743	0.623309	3.42524	up	0	0	#DIV/0!	10.3626	4.8675	2.12894
hsa-miR-152-3p	41.01	64.68	79.62	148.08	80.12	95.58	105.88	101.85	115.84	74.58	92.52	99.8	102.39	165.52	129.79	79.41	101.45	131.44	154.56	130.1	101.15	124.17	116.36	145.12	0.0153985	0.966256	0.407009	up	27.0008	91.63	0.294672	24.8096	123.455	0.200961
hsa-miR-190b-5p	20.51	16.17	7.96	10.21	16.99	23.89	11.76	14.21	28.18	7.71	21.35	3.22	24.38	27.59	0	9.34	44.39	20.22	18.34	65.05	37.09	11.29	27.38	26.39	0.0319263	1	0.87623	up	7.4095	15.18	0.488109	17.2028	25.955	0.662792
hsa-miR-196a-5p	112.79	121.28	199.05	135.32	157.81	102.41	91.18	85.27	122.1	56.57	156.57	83.7	126.77	82.76	3619.77	170.5	164.86	146.61	130.99	137.75	151.73	146.75	82.13	75.86	0.000969298	0.380968	1.67732	up	39.2829	118.671	0.331024	1008.27	419.707	2.40233
hsa-miR-196b-5p	112.79	121.28	199.05	135.32	157.81	102.41	91.18	85.27	122.1	56.57	156.57	83.7	126.77	82.76	3619.77	170.5	164.86	146.61	130.99	137.75	151.73	146.75	82.13	75.86	0.000966045	0.380968	1.67733	up	39.2829	118.671	0.331024	1008.27	419.707	2.40233
hsa-miR-205-5p	20.51	8.09	15.92	20.43	7.28	13.65	2.94	21.32	9.39	7.71	21.35	3.22	9.75	13.79	144.21	11.68	114.13	65.72	2.62	7.65	13.49	33.87	20.53	19.79	0.00244683	0.399554	1.59408	up	7.0886	12.6508	0.560327	46.0721	38.1025	1.20916
hsa-miR-224-5p	123.04	56.6	55.73	51.06	118.96	112.65	120.59	56.85	131.49	90.01	14.23	83.7	277.91	137.94	511.96	182.18	63.41	121.33	68.11	107.14	107.9	158.04	239.56	82.46	0.00119997	0.380968	1.01004	up	37.4572	84.5758	0.442883	125.877	171.495	0.733998
hsa-miR-320c	256.33	177.88	135.35	142.98	106.82	174.09	144.12	232.12	118.97	120.86	220.62	177.06	209.65	179.32	461.48	221.89	259.97	161.77	238.4	195.15	134.87	338.65	256.67	122.03	0.0137184	0.918215	0.500951	up	48.1703	167.267	0.287985	93.7407	231.654	0.404658
hsa-miR-320d	133.29	113.19	71.66	89.36	77.69	136.54	88.24	180.01	72.01	87.43	128.1	135.21	131.64	124.14	288.43	128.46	145.84	116.28	162.42	126.27	84.3	203.19	191.65	82.46	0.0189753	1	0.456593	up	33.6873	109.394	0.307944	57.1504	148.757	0.384187
hsa-miR-320e	133.29	113.19	71.66	74.04	65.55	129.71	76.47	163.43	62.62	82.29	120.98	122.33	131.64	110.35	252.37	126.13	126.82	116.28	157.18	122.44	77.55	180.61	167.69	72.56	0.0210262	1	0.466152	up	33.0775	101.297	0.326541	48.4764	136.802	0.354355
hsa-miR-335-3p	0	4.04	15.92	12.77	16.99	10.24	5.88	16.58	18.78	23.14	0	6.44	0	13.79	50.47	16.35	25.36	15.17	13.1	68.88	20.23	45.15	13.69	23.09	0.00636369	0.638914	1.0849	up	7.6287	10.8983	0.699987	19.531	25.44	0.767727
hsa-miR-34a-5p	41.01	36.38	55.73	122.55	50.98	75.1	73.53	47.37	31.31	72	14.23	61.17	107.27	137.94	180.27	119.12	31.7	75.83	81.21	84.18	64.06	90.31	123.2	75.86	0.0015178	0.380968	0.752404	up	27.7	56.78	0.487847	38.8351	97.5792	0.397985
hsa-miR-375-3p	10.25	8.09	23.89	2.55	7.28	20.48	8.82	11.84	15.65	12.86	35.58	35.41	19.5	13.79	569.64	14.01	19.02	15.17	26.2	7.65	10.12	11.29	17.11	6.6	0.00532106	0.623309	1.79059	up	10.7611	16.0583	0.670127	160.323	60.8417	2.63509
hsa-miR-455-5p	0	4.04	0	5.11	0	0	0	4.74	0	0	0	0	9.75	0	0	7.01	0	0	10.48	19.13	0	0	6.84	3.3	0.0244326	1	1.78805	up	2.10678	1.1575	1.82011	6.11667	4.70917	1.29889
hsa-miR-664a-5p	41.01	48.51	55.73	68.94	48.56	34.14	44.12	49.74	34.44	79.72	78.28	38.63	63.38	82.76	79.32	60.73	57.07	80.89	68.11	114.79	60.69	67.73	78.71	52.77	0.0164244	0.970008	0.524474	up	15.8905	51.8183	0.306659	16.7304	72.2458	0.231576
hsa-miR-6724-5p	0	4.04	0	10.21	0	3.41	5.88	0	3.13	5.14	0	3.22	34.13	0	0	14.01	19.02	10.11	0	3.83	6.74	0	3.42	26.39	0.009611	0.742265	1.64984	up	3.17797	2.91917	1.08866	11.4411	9.80417	1.16696
hsa-miR-7706	0	0	0	0	0	0	2.94	0	0	0	7.12	0	4.88	0	0	2.34	6.34	5.06	7.86	0	0	11.29	10.27	0	0.0268077	1	2.0883	up	2.1512	0.838333	2.56605	4.23713	4.00333	1.0584
hsa-miR-98-5p	389.63	404.26	342.36	329.36	315.61	378.9	379.42	405.03	375.69	352.31	249.08	347.69	409.56	400.02	540.8	441.44	500.92	419.6	374.62	390.29	515.89	338.65	393.56	379.3	0.0333482	1	0.304675	up	44.0719	355.778	0.123874	62.4287	425.387	0.146757
上调的12个交集在项目中的表达量情况
#ID	A116-37	A116-38	A116-39	A116-40	A116-41	A116-42	A116-43	A116-44	A116-45	A116-46	A116-47	A116-48	A116-25	A116-27	A116-28	A116-26	A116-29	A116-30	A116-31	A116-32	A116-33	A116-34	A116-35	A116-36	PValue	FDR	log2FC	regulated	STD1	AVER1	CV1	STD2	AVER2	CV2
hsa-miR-9-5p	51.27	12.13	23.89	15.32	4.86	10.24	20.59	4.74	3.13	25.72	14.23	22.54	19.5	27.59	36.05	11.68	12.68	25.28	31.44	15.31	10.12	0	20.53	19.79	0.570482	1	0.366608	up
hsa-miR-138-5p	0	0	0	7.66	4.86	0	0	2.37	0	0	0	0	0	0	0	0	0	0	2.62	11.48	3.37	0	0	3.3	1	1	0.372699	up
hsa-miR-149-5p	0	0	0	0	0	0	0	0	0	0	0	0	9.75	0	36.05	2.34	0	0	2.62	7.65	0	0	0	0	0.00558743	0.623309	3.42524	up	0	0	#DIV/0!	10.3626	4.8675	2.12894
hsa-miR-200b-3p	543.43	307.24	453.83	168.51	157.81	235.53	167.65	151.59	162.8	102.86	626.27	299.4	14.63	455.19	598.49	119.12	348.74	10.11	201.72	187.49	209.05	22.58	191.65	204.49	0.304872	1	-0.42729	down
hsa-miR-206	0	4.04	95.54	2.55	0	40.96	0	7.11	21.92	20.57	0	0	68.26	27.59	7.21	4.67	0	5.06	2.62	15.31	0	0	10.27	3.3	0.783832	1	-0.275406	down
hsa-miR-320d	133.29	113.19	71.66	89.36	77.69	136.54	88.24	180.01	72.01	87.43	128.1	135.21	131.64	124.14	288.43	128.46	145.84	116.28	162.42	126.27	84.3	203.19	191.65	82.46	0.0189753	1	0.456593	up	33.6873	109.394	0.307944	57.1504	148.757	0.384187
hsa-miR-320e	133.29	113.19	71.66	74.04	65.55	129.71	76.47	163.43	62.62	82.29	120.98	122.33	131.64	110.35	252.37	126.13	126.82	116.28	157.18	122.44	77.55	180.61	167.69	72.56	0.0210262	1	0.466152	up	33.0775	101.297	0.326541	48.4764	136.802	0.354355
hsa-miR-34a-5p	41.01	36.38	55.73	122.55	50.98	75.1	73.53	47.37	31.31	72	14.23	61.17	107.27	137.94	180.27	119.12	31.7	75.83	81.21	84.18	64.06	90.31	123.2	75.86	0.0015178	0.380968	0.752404	up	27.7	56.78	0.487847	38.8351	97.5792	0.397985
hsa-miR-455-5p	0	4.04	0	5.11	0	0	0	4.74	0	0	0	0	9.75	0	0	7.01	0	0	10.48	19.13	0	0	6.84	3.3	0.0244326	1	1.78805	up	2.10678	1.1575	1.82011	6.11667	4.70917	1.29889
hsa-miR-7706	0	0	0	0	0	0	2.94	0	0	0	7.12	0	4.88	0	0	2.34	6.34	5.06	7.86	0	0	11.29	10.27	0	0.0268077	1	2.0883	up	2.1512	0.838333	2.56605	4.23713	4.00333	1.0584
hsa-miR-9-3p	0	0	0	2.55	0	0	0	4.74	3.13	0	7.12	3.22	0	0	0	0	6.34	5.06	2.62	0	0	0	0	6.6	1	1	0.0915838	up
下调的1个在项目中的表达情况
hsa-miR-451a	3824.5	2280.04	3439.52	6868.01	3911.17	4563.89	4620.68	8403.7	4843.32	6122.92	4383.87	3792.37	1472.46	3586.36	3410.66	3347.01	2193.9	2922.05	5168.72	1461.68	5563.5	4741.1	4127.25	3192.68	0.0181234	1	-0.444914	down	1657.2	4754.5	0.348555	1326.66	3432.28	0.386524
最终筛选结果
#ID	A116-37	A116-38	A116-39	A116-40	A116-41	A116-42	A116-43	A116-44	A116-45	A116-46	A116-47	A116-48	A116-25	A116-27	A116-28	A116-26	A116-29	A116-30	A116-31	A116-32	A116-33	A116-34	A116-35	A116-36	PValue	FDR	log2FC	regulated	STD1	AVER1	CV1	STD2	AVER2	CV2	STD3	AVER3	CV3
hsa-miR-152-3p	41.01	64.68	79.62	148.08	80.12	95.58	105.88	101.85	115.84	74.58	92.52	99.8	102.39	165.52	129.79	79.41	101.45	131.44	154.56	130.1	101.15	124.17	116.36	145.12	0.0153985	0.966256	0.407009	up	27.0008	91.63	0.294672	24.8096	123.455	0.200961	30.1209	107.543	0.280084
hsa-miR-224-5p	123.04	56.6	55.73	51.06	118.96	112.65	120.59	56.85	131.49	90.01	14.23	83.7	277.91	137.94	511.96	182.18	63.41	121.33	68.11	107.14	107.9	158.04	239.56	82.46	0.00119997	0.380968	1.01004	up	37.4572	84.5758	0.442883	125.877	171.495	0.733998	101.094	128.035	0.789575
hsa-miR-320c	256.33	177.88	135.35	142.98	106.82	174.09	144.12	232.12	118.97	120.86	220.62	177.06	209.65	179.32	461.48	221.89	259.97	161.77	238.4	195.15	134.87	338.65	256.67	122.03	0.0137184	0.918215	0.500951	up	48.1703	167.267	0.287985	93.7407	231.654	0.404658	79.9617	199.46	0.40089
hsa-miR-320d	133.29	113.19	71.66	89.36	77.69	136.54	88.24	180.01	72.01	87.43	128.1	135.21	131.64	124.14	288.43	128.46	145.84	116.28	162.42	126.27	84.3	203.19	191.65	82.46	0.0189753	1	0.456593	up	33.6873	109.394	0.307944	57.1504	148.757	0.384187	50.0901	129.075	0.388069
hsa-miR-320e	133.29	113.19	71.66	74.04	65.55	129.71	76.47	163.43	62.62	82.29	120.98	122.33	131.64	110.35	252.37	126.13	126.82	116.28	157.18	122.44	77.55	180.61	167.69	72.56	0.0210262	1	0.466152	up	33.0775	101.297	0.326541	48.4764	136.802	0.354355	44.4525	119.049	0.373396
hsa-miR-451a	3824.5	2280.04	3439.52	6868.01	3911.17	4563.89	4620.68	8403.7	4843.32	6122.92	4383.87	3792.37	1472.46	3586.36	3410.66	3347.01	2193.9	2922.05	5168.72	1461.68	5563.5	4741.1	4127.25	3192.68	0.0181234	1	-0.444914	down	1657.2	4754.5	0.348555	1326.66	3432.28	0.386524	1615.95	4093.39	0.394769
hsa-miR-98-5p	389.63	404.26	342.36	329.36	315.61	378.9	379.42	405.03	375.69	352.31	249.08	347.69	409.56	400.02	540.8	441.44	500.92	419.6	374.62	390.29	515.89	338.65	393.56	379.3	0.0333482	1	0.304675	up	44.0719	355.778	0.123874	62.4287	425.387	0.146757	63.6939	390.583	0.163074
hsa-miR-9-5p	51.27	12.13	23.89	15.32	4.86	10.24	20.59	4.74	3.13	25.72	14.23	22.54	19.5	27.59	36.05	11.68	12.68	25.28	31.44	15.31	10.12	0	20.53	19.79	0.570482	1	0.366608	up
hsa-miR-200b-3p	543.43	307.24	453.83	168.51	157.81	235.53	167.65	151.59	162.8	102.86	626.27	299.4	14.63	455.19	598.49	119.12	348.74	10.11	201.72	187.49	209.05	22.58	191.65	204.49	0.304872	1	-0.42729	down
hsa-miR-34a-5p	41.01	36.38	55.73	122.55	50.98	75.1	73.53	47.37	31.31	72	14.23	61.17	107.27	137.94	180.27	119.12	31.7	75.83	81.21	84.18	64.06	90.31	123.2	75.86	0.0015178	0.380968	0.752404	up	27.7	56.78	0.487847	38.8351	97.5792	0.397985
miR-320家族3选1或3选2

## Sheet: 其他文章差异+韦恩图
2020-Identification of Serum Exosomal MicroRNA Expression Profiling in Menopausal Females with Osteoporosis by High-throughput Sequencing
Table 2 Top 10 most up-regulated and down-regulated miRNAs in two groups								O-vs-N						O-vs-A
	Up-regulated			Down-regulated				miRNA_id	baseMean	foldChange	log2FoldChange	pval	up_down	miRNA_id	baseMean	foldChange	log2FoldChange	pval	up_down					Supplementary Table 1. Differentially expressed miRNAs of the 2 groups by
No.	miRNA	logFC	P-value	miRNA	logFC	P-value		hsa-miR-9-5p	60.9511	237.56	7.89215	0.00607458	Up	hsa-miR-7706	15.7651	170.292	7.41186	0.00360576	Up		hsa-miR-4768-3p			small RNA sequencing.
1	hsa-miR-9-5p	5.58445	9.52e-34	hsa-miR-4746-3p	–2.857649	0.000487		hsa-miR-3120-5p	12.867	140.955	7.13909	0.0143865	Up	hsa-miR-15a-5p	15.6571	169.93	7.4088	0.00859053	Up		hsa-miR-629-3p			miRNA-id	log2Ratio(B/A)	Up/down	P-value
2	hsa-miR-219a-2-3p	4.87181	6.62e-07	hsa-miR-495-3p	–2.735157	0.005038		hsa-miR-642a-3p	10.9865	120.475	6.91259	0.00760348	Up	hsa-miR-6862-5p	13.8523	150.29	7.2316	0.00999223	Up		hsa-miR-623			hsa-miR-1181	-3.78916	DOWN	0.000328
3	hsa-miR-9-3p	3.80571	6.79e-09	hsa-miR-500a-5p	–2.729737	0.004714		hsa-miR-3074-5p	8.44689	91.8835	6.52173	0.013671	Up	hsa-miR-3120-5p	13.4229	145.631	7.18618	0.0104752	Up		hsa-miR-566			hsa-miR-1224-5p	-5.15173	DOWN	1.22e-05
4	hsa-miR-6803-5p	3.75616	3.22e-17	hsa-miR-6886-3p	–2.722688	0.000263		hsa-miR-25-5p	12.9418	91.5258	6.51611	0.00758143	Up	hsa-miR-25-5p	12.6424	137.278	7.10095	0.00603995	Up					hsa-miR-1229-5p	-4.88869	DOWN	7.33e-05
5	hsa-miR-138-5p	3.19689	0.000502	hsa-miR-3119	–2.564740	0.000135		hsa-miR-504-5p	6.16508	67.6128	6.07923	0.0351039	Up	hsa-miR-194-5p	18.6178	133.322	7.05877	0.000283388	Up					hsa-miR-1231	-4.37412	DOWN	4.44e-06
6	hsa-miR-127-3p	3.18596	1.25e-15	hsa-miR-3168	–2.523368	0.002125		hsa-miR-224-3p	9.02901	67.497	6.07675	0.0220489	Up	hsa-miR-642a-3p	10.8077	117.406	6.87537	0.00726732	Up					hsa-miR-1246	-1.10298	DOWN	0
7	hsa-miR-137-3p	2.96086	0.000256	hsa-miR-4767	–2.474981	9.05e-06		hsa-miR-766-5p	7.02814	52.5151	5.71466	0.0318568	Up	hsa-miR-224-3p	8.72559	94.7876	6.56663	0.0186263	Up					hsa-miR-1269b	-4.15173	DOWN	0.003039
8	hsa-miR-206	2.82785	2.69e-06	hsa-miR-1915-5p	–2.415690	0.015899		hsa-miR-3074-3p	3.75491	41.3364	5.36934	0.0372845	Up	hsa-miR-1307-5p	13.1244	94.2737	6.55878	0.0124702	Up					hsa-miR-1279	-3.78916	DOWN	0.000328
9	hsa-miR-200b-3p	2.58327	8.19e-05	hsa-miR-4731-3p	–2.384701	0.006366		hsa-miR-7706	16.4119	35.7612	5.16032	0.0203191	Up	hsa-miR-3074-5p	8.29441	89.3518	6.48142	0.013145	Up					hsa-miR-1284	-3.83978	DOWN	2.06e-07
10	hsa-miR-6741-3p	2.41363	0.016911	hsa-miR-1271-5p	–2.333996	0.018461		hsa-miR-200b-3p	29.0603	32.8367	5.03724	0.0343049	Up	hsa-miR-487a-3p	8.18092	88.9344	6.47467	0.0118005	Up					hsa-miR-1290	-2.44006	DOWN	0
								hsa-miR-6735-5p	7.05741	28.2196	4.81863	0.0256119	Up	hsa-miR-210-3p	7.50102	81.5191	6.34907	0.0229178	Up					hsa-miR-1301-3p	-1.9818	DOWN	3.77e-05
								hsa-miR-365a-3p>hsa-miR-365b-3p	13.393	0.0287647	-5.11955	0.0430833	Down	hsa-miR-302a-5p	11.016	79.1757	6.30699	0.00372196	Up					hsa-miR-145-5p	-2.60983	DOWN	2.24e-11
								hsa-miR-302a-3p	9.09347	0.0206189	-5.59989	0.00434016	Down	hsa-miR-11400	17.4362	77.234	6.27116	0.0117554	Up					hsa-miR-152-3p	-1.8183	DOWN	0.001189
Table 1 Clinicopathological data of menopausal females								hsa-miR-4685-3p	25.586	0.00994442	-6.6519	0.00143824	Down	hsa-miR-376c-3p	7.10121	77.1763	6.27009	0.0246922	Up					hsa-miR-1537-3p	-4.62566	DOWN	3.99e-07
Groups	No. of cases	Age of menopause	E2 (pmol)	FSH (IU/L)	LH (IU/L)	BMD (T value)		hsa-miR-3179	12.059	0.00672463	-7.21633	0.0135027	Down	hsa-miR-766-5p	6.91304	75.1525	6.23175	0.026693	Up					hsa-miR-1908-3p	-4.50536	DOWN	1.33e-06
Normal	1	52	137.22	42.6	61.54	–0.4		hsa-miR-3675-5p	12.5726	0.00644649	-7.27727	0.0123277	Down	hsa-miR-873-5p	6.27734	68.2575	6.09292	0.029275	Up					hsa-miR-1911-3p	-4.68224	DOWN	0.000248
	2	49	110.58	47.8	62.37	–0.2		hsa-miR-4443	16.6003	0.00488427	-7.67764	0.00398731	Down	hsa-miR-548o-3p	4.98916	54.3078	5.76309	0.0214274	Up					hsa-miR-199a-5p	-1.01967	DOWN	6.62e-09
	3	51	105.36	48.5	68.59	–0.6		hsa-miR-7113-5p	20.7382	0.00390767	-7.99948	0.00669375	Down	hsa-miR-124-3p	76.8085	45.1944	5.49807	0.0231362	Up					hsa-miR-200a-3p	-1.68875	DOWN	8.72e-11
	4	49	112.77	47.2	63.02	–0.5								hsa-miR-200a-3p	10.1733	44.4268	5.47336	0.0275017	Up					hsa-miR-200b-3p	-3.30373	DOWN	6.12e-07
	5	53	126.54	53.7	65.87	–0.6								hsa-miR-3195	117.694	34.757	5.11923	0.022644	Up					hsa-miR-200c-3p	-2.3323	DOWN	5e-21
	6	48	136.12	41.2	63.27	–0.4								hsa-miR-369-3p	40.0576	25.3563	4.66427	0.0390006	Up					hsa-miR-29b-3p	-1.44123	DOWN	0.001626
Osteoporosis	1	49	140.14	39.7	60.47	–2.6								hsa-miR-142-3p	48.4854	19.6673	4.29773	0.027945	Up					hsa-miR-30d-3p	-3.22973	DOWN	8.48e-05
	2	52	138.33	39.9	61.33	–2.8								hsa-miR-382-5p	69.6972	13.8603	3.79288	0.0411505	Up					hsa-miR-31-5p	-1.37331	DOWN	2.83e-15
	3	51	132.24	40.1	61.88	–2.9								hsa-miR-543	50.8588	9.86113	3.30175	0.0406044	Up					hsa-miR-3181	-4.15173	DOWN	2.77e-05
	4	50	129.56	41.9	62.64	–3								hsa-miR-1285-3p	79.3331	8.8565	3.14674	0.0378949	Up					hsa-miR-3188	-6.02619	DOWN	2.63e-09
	5	53	119.12	44.1	63.22	–3.5								hsa-miR-302d-3p	54.7667	0.0544805	-4.19811	0.0311752	Down					hsa-miR-324-3p	-1.54252	DOWN	9.37e-06
	6	52	118.67	43.4	63.56	–3.5								hsa-miR-149-5p	34.3349	0.0381275	-4.71302	0.0479132	Down					hsa-miR-330-5p	-5.84123	DOWN	0.000248
	7	50	107.45	45.5	64.56	–3.6								hsa-miR-1304-5p	10.2055	0.0183446	-5.7685	0.0197238	Down					hsa-miR-342-5p	-2.15173	DOWN	9.06e-09
	8	48	107.15	47.3	65.24	–3.7								hsa-miR-3179	4.43739	0.0180599	-5.79107	0.0386677	Down					hsa-miR-345-5p	-1.49249	DOWN	4.93e-20
	9	53	103.23	50.3	66.38	–3.8								hsa-miR-942-3p	6.06342	0.0132341	-6.2396	0.0149579	Down					hsa-miR-3605-5p	-5.37412	DOWN	2.12e-06
	10	50	98.25	53.1	68.34	–3.9								hsa-miR-3614-5p	8.79818	0.00913842	-6.77384	0.0155062	Down					hsa-miR-3661	-5.15173	DOWN	1.22e-05
	11	51	93.13	54.5	68.13	–3.9								hsa-miR-532-3p	24.8148	0.0048783	-7.6794	8.70037e-05	Down					hsa-miR-3679-3p	-4.68224	DOWN	0.000248
	12	48	82.15	61.3	70.25	–4.1																		hsa-miR-3679-5p	-5.44123	DOWN	6.48e-12
E2, estradiol; FSH, follicle-stimulating hormone; LH, luteinizing hormone; BMD, bone mineral density																								hsa-miR-369-3p	-1.78916	DOWN	0.003303
																								hsa-miR-378d	-7.35684	DOWN	5.59e-20
																								hsa-miR-4287	-3.44123	DOWN	0.002129
																								hsa-miR-4433b-3p	-2.28136	DOWN	2.02e-17
																								hsa-miR-4443	-3.02619	DOWN	4.97e-07
																								hsa-miR-4456	-4.44123	DOWN	0.000857
																								hsa-miR-4492	-1.9818	DOWN	0.000279
																								hsa-miR-451a	-1.59355	DOWN	0
																								hsa-miR-4640-3p	-4.62566	DOWN	3.99e-07
																								hsa-miR-4732-3p	-1.9818	DOWN	7.31e-07
																								hsa-miR-4745-5p	-5.73669	DOWN	7.06e-08
																								hsa-miR-4772-3p	-5.50536	DOWN	6.73e-07
																								hsa-miR-4787-5p	-1.11108	DOWN	0.000179
																								hsa-miR-485-3p	-2.12316	DOWN	5.02e-10
																								hsa-miR-493-3p	-2.85627	DOWN	6.6e-05
																								hsa-miR-548ae-5p	-5.30373	DOWN	3.79e-06
																								hsa-miR-550a-3-5p	-4.15173	DOWN	0.003039
																								hsa-miR-6089	-2.30373	DOWN	7.92e-06
																								hsa-miR-616-3p	-5.37412	DOWN	2.12e-06
																								hsa-miR-6165	-5.73669	DOWN	7.06e-08
																								hsa-miR-651-5p	-4.15173	DOWN	0.003039
																								hsa-miR-654-5p	-2.44123	DOWN	7.18e-06
																								hsa-miR-6716-5p	-1.39684	DOWN	6.09e-05
																								hsa-miR-6727-5p	-4.44123	DOWN	0.000857
																								hsa-miR-6731-3p	-5.50536	DOWN	6.73e-07
																								hsa-miR-6741-5p	-1.34745	DOWN	1.98e-05
																								hsa-miR-6743-5p	-1.0945	DOWN	1.89e-16
																								hsa-miR-6763-5p	-2.45573	DOWN	4.51e-15
																								hsa-miR-6769a-3p	-4.15173	DOWN	0.003039
			miR-642a-3p																					hsa-miR-6775-5p	-2.072	DOWN	4.57e-16
			mir-324-3p, mir-766-3p and mir-1247-5p，mir-330-5p and mir-3124-5p																					hsa-miR-6836-3p	-1.44264	DOWN	1.59e-18
																								hsa-miR-7107-5p	-2.9818	DOWN	2.07e-05
																								hsa-miR-7156-3p	-5.50536	DOWN	6.73e-07
																								hsa-miR-766-3p	-1.37815	DOWN	1.29e-12
																								hsa-miR-7855-5p	-1.75941	DOWN	0.001905
																								hsa-miR-7975	-6.30373	DOWN	6.41e-11
																								hsa-miR-877-5p	-2.62006	DOWN	1.4e-29
																								hsa-miR-942-3p	-3.9818	DOWN	9.49e-05
																								hsa-let-7c-5p	1.64004	UP	0
																								hsa-let-7e-3p	1.07553	UP	0.000117
																								hsa-miR-101-3p	3.26613	UP	7.05e-05
																								hsa-miR-103a-2-5p	4.18813	UP	0.002792
																								hsa-miR-106b-3p	2.60316	UP	0.000543
																								hsa-miR-1178-5p	3.71864	UP	0.000538
																								hsa-miR-1227-5p	2.41052	UP	0.000348
																								hsa-miR-1228-3p	4.18813	UP	0.002792
																								hsa-miR-1229-3p	3.10566	UP	0.000237
																								hsa-miR-1236-5p	4.92509	UP	6.48e-05
																								hsa-miR-1238-5p	5.92509	UP	1.1e-08
																								hsa-miR-124-3p	1.85219	UP	2.2e-09
																								hsa-miR-1247-5p	2.34013	UP	0.002971
																								hsa-miR-1249-3p	1.65047	UP	1.13e-11
																								hsa-miR-125b-1-3p	7.49393	UP	2.38e-21
																								hsa-miR-125b-5p	1.36242	UP	1.51e-53
																								hsa-miR-1292-3p	2.43715	UP	2.99e-18
																								hsa-miR-129-2-3p	5.47763	UP	1.01e-06
																								hsa-miR-1292-5p	4.71864	UP	0.000222
																								hsa-miR-129-5p	9.60691	UP	7.21e-69
																								hsa-miR-1297	4.47763	UP	0.000777
																								hsa-miR-130a-3p	1.48054	UP	3.57e-10
																								hsa-miR-135a-5p	2.34013	UP	1.39e-10
																								hsa-miR-138-5p	2.25524	UP	1.64e-05
																								hsa-miR-139-3p	1.26989	UP	1e-51
																								hsa-miR-140-3p	4.34013	UP	0.001468
																								hsa-miR-148a-3p	1.40067	UP	6.66e-11
																								hsa-miR-149-3p	2.47763	UP	0.0002
																								hsa-miR-149-5p	7.47968	UP	6.7e-05
																								hsa-miR-153-3p	4.9724	UP	8.89e-09
																								hsa-miR-17-5p	1.12129	UP	1.01e-06
																								hsa-miR-181b-5p	1.54008	UP	1.02e-11
																								hsa-miR-181c-5p	1.2566	UP	1.02e-09
																								hsa-miR-181d-5p	1.90897	UP	2.01e-10
																								hsa-miR-1827	4.47763	UP	0.000777
																								hsa-miR-186-5p	2.9724	UP	1.16e-06
																								hsa-miR-187-3p	7.46941	UP	1.88e-40
																								hsa-miR-18a-5p	2.9568	UP	3.48e-09
																								hsa-miR-1908-5p	1.28829	UP	8.65e-11
																								hsa-miR-193a-5p	2.2146	UP	7.22e-15
																								hsa-miR-195-5p	1.48768	UP	1.62e-06
																								hsa-miR-199a-3p	1.25718	UP	1.12e-10
																								hsa-miR-204-3p	4.51005	UP	9.86e-12
																								hsa-miR-206	1.60316	UP	0.000109
																								hsa-miR-212-3p	1.93574	UP	2e-08
																								hsa-miR-215-5p	1.40522	UP	0.001588
																								hsa-miR-218-5p	1.02779	UP	2.03e-07
																								hsa-miR-219a-2-3p	8.13714	UP	1.1e-30
																								hsa-miR-219a-5p	4.47763	UP	2e-06
																								hsa-miR-223-5p	1.08859	UP	0.000435
																								hsa-miR-22-3p	1.00427	UP	0
																								hsa-miR-22-5p	2.73441	UP	1.37e-08
																								hsa-miR-23a-5p	3.71864	UP	9.86e-07
																								hsa-miR-24-3p	1.41297	UP	0
																								hsa-miR-25-5p	4.54176	UP	5.42e-12
																								hsa-miR-27b-5p	1.92509	UP	0.000204
																								hsa-miR-296-5p	1.15285	UP	3.09e-06
																								hsa-miR-29a-3p	2.3243	UP	1.7e-05
																								hsa-miR-29b-1-5p	4.18813	UP	0.002792
																								hsa-miR-29c-3p	1.24497	UP	2.29e-07
																								hsa-miR-302c-5p	2.60316	UP	1.38e-15
																								hsa-miR-3074-5p	1.32192	UP	6.28e-89
																								hsa-miR-30e-5p	1.80247	UP	0.000305
																								hsa-miR-3124-5p	5.71864	UP	1.03e-07
																								hsa-miR-3141	1.49625	UP	0.000393
																								hsa-miR-3163	5.0182	UP	3.53e-05
																								hsa-miR-3180	4.60316	UP	0.000414
																								hsa-miR-3187-3p	2.68117	UP	3.28e-07
																								hsa-miR-3189-3p	2.26613	UP	3.52e-06
																								hsa-miR-320a	1.05355	UP	4.55e-99
																								hsa-miR-320b	1.68117	UP	0.00014
																								hsa-miR-320d	1.71391	UP	7.24e-54
																								hsa-miR-320e	6.90084	UP	3.2e-15
																								hsa-miR-323a-3p	2.04373	UP	2.93e-20
																								hsa-miR-323a-5p	3.60316	UP	0.001013
																								hsa-miR-326	2.14158	UP	1.39e-08
																								hsa-miR-335-5p	1.55163	UP	1.53e-05
																								hsa-miR-338-5p	1.93574	UP	7.24e-05
																								hsa-miR-34a-5p	2.21516	UP	1.53e-09
																								hsa-miR-34b-3p	2.88327	UP	8.11e-10
																								hsa-miR-34c-3p	4.92509	UP	6.48e-05
																								hsa-miR-3529-3p	1.3998	UP	2.21e-43
																								hsa-miR-3615	1.43324	UP	8.8e-07
																								hsa-miR-361-5p	2.0182	UP	7.22e-12
																								hsa-miR-3617-5p	5.77309	UP	5.83e-08
																								hsa-miR-363-3p	1.0182	UP	1.56e-05
																								hsa-miR-3656	1.50732	UP	0
																								hsa-miR-365a-3p	2.71864	UP	0.002622
																								hsa-miR-365b-3p	4.54176	UP	5.42e-12
																								hsa-miR-369-5p	1.00837	UP	2.71e-18
																								hsa-miR-371a-5p	5.54176	UP	5.68e-07
																								hsa-miR-374b-3p	2.10566	UP	0.00304
																								hsa-miR-374c-3p	2.42759	UP	4.99e-13
																								hsa-miR-375	1.09786	UP	7.77e-44
																								hsa-miR-378e	1.94605	UP	1.46e-17
																								hsa-miR-378f	6.22765	UP	3.47e-19
																								hsa-miR-378i	3.62893	UP	5.67e-91
																								hsa-miR-381-3p	3.92509	UP	0.000153
																								hsa-miR-421	4.92509	UP	6.48e-05
																								hsa-miR-423-5p	1.12512	UP	4.97e-13
																								hsa-miR-4267	4.18813	UP	0.002792
																								hsa-miR-4297	3.60316	UP	0.001013
																								hsa-miR-4313	3.82556	UP	0.000287
																								hsa-miR-431-5p	1.0182	UP	3.93e-05
																								hsa-miR-4417	2.92509	UP	0.000793
																								hsa-miR-4442	6.47763	UP	6.16e-12
																								hsa-miR-4451	6.82555	UP	1.41e-14
																								hsa-miR-4455	4.71864	UP	0.000222
																								hsa-miR-449a	9.02663	UP	0
																								hsa-miR-4508	3.47763	UP	7.59e-08
																								hsa-miR-4535	2.53277	UP	3.11e-24
																								hsa-miR-454-3p	1.31366	UP	3.66e-06
																								hsa-miR-455-5p	4.0182	UP	8.19e-05
																								hsa-miR-4659a-3p	6.54176	UP	2.19e-12
																								hsa-miR-4687-5p	5.77309	UP	5.83e-08
																								hsa-miR-4706	4.47763	UP	0.000777
																								hsa-miR-4787-3p	4.18813	UP	0.002792
																								hsa-miR-4802-5p	4.60316	UP	0.000414
																								hsa-miR-487a-5p	4.0182	UP	8.19e-05
																								hsa-miR-499a-5p	1.5838	UP	6.03e-13
																								hsa-miR-512-5p	2.0182	UP	7.6e-05
																								hsa-miR-513c-5p	5.0182	UP	3.53e-05
																								hsa-miR-516a-5p	4.47763	UP	0.000777
																								hsa-miR-5193	2.34013	UP	0.000603
																								hsa-miR-519e-5p	3.92509	UP	0.000153
																								hsa-miR-532-3p	6.18813	UP	4.18e-10
																								hsa-miR-550b-3p	5.34013	UP	3.25e-06
																								hsa-miR-5585-3p	5.18813	UP	1.27e-18
																								hsa-miR-572	1.0182	UP	0.002477
																								hsa-miR-589-3p	5.87618	UP	1.91e-08
																								hsa-miR-6084	2.47763	UP	0.0002
																								hsa-miR-6088	1.39671	UP	0.000761
																								hsa-miR-629-3p	1.63487	UP	4.01e-05
																								hsa-miR-634	6.57279	UP	1.31e-12
																								hsa-miR-6509-5p	4.60316	UP	0.000414
																								hsa-miR-6513-3p	4.9724	UP	8.89e-09
																								hsa-miR-671-5p	2.29673	UP	3.91e-18
																								hsa-miR-6722-3p	5.54176	UP	5.68e-07
																								hsa-miR-6729-3p	2.73092	UP	1.32e-10
																								hsa-miR-6749-5p	1.69938	UP	1.94e-09
																								hsa-miR-6752-5p	5.10566	UP	1.93e-05
																								hsa-miR-675-3p	2.26613	UP	0.00104
																								hsa-miR-6766-3p	4.82555	UP	0.00012
																								hsa-miR-6789-3p	2.34013	UP	0.000603
																								hsa-miR-6798-3p	5.9724	UP	6.31e-09
																								hsa-miR-6805-3p	3.60316	UP	0.001013
																								hsa-miR-6824-3p	5.34013	UP	3.25e-06
																								hsa-miR-6829-3p	5.10566	UP	1.93e-05
																								hsa-miR-6842-3p	3.10566	UP	0.000237
																								hsa-miR-6865-5p	1.29831	UP	2.61e-06
																								hsa-miR-6889-5p	4.18813	UP	0.002792
																								hsa-miR-6891-5p	5.26613	UP	5.86e-06
																								hsa-miR-7159-5p	5.10566	UP	1.93e-05
																								hsa-miR-760	3.75516	UP	1.12e-09
																								hsa-miR-766-5p	5.18813	UP	1.06e-05
																								hsa-miR-767-3p	6.26613	UP	1.43e-10
																								hsa-miR-769-3p	3.60316	UP	0.001013
																								hsa-miR-7845-5p	4.18813	UP	0.002792
																								hsa-miR-8072	2.64756	UP	2.69e-16
																								hsa-miR-877-3p	4.34013	UP	0.001468
																								hsa-miR-885-5p	1.40369	UP	3.1e-20
																								hsa-miR-92a-1-5p	4.92509	UP	6.48e-05
																								hsa-miR-92b-3p	2.80892	UP	0
																								hsa-miR-92b-5p	1.68805	UP	0.000247
																								hsa-miR-935	2.41052	UP	0.000348
																								hsa-miR-937-5p	6.10566	UP	1.23e-09
																								hsa-miR-9-3p	7.91302	UP	1.38e-05
																								hsa-miR-9-5p	5.68025	UP	0
																								hsa-miR-99a-5p	1.17367	UP	0

## Sheet: G13_vs_G14.final
	#ID	A116-37	A116-38	A116-39	A116-40	A116-41	A116-42	A116-43	A116-44	A116-45	A116-46	A116-47	A116-48	A116-25	A116-27	A116-28	A116-26	A116-29	A116-30	A116-31	A116-32	A116-33	A116-34	A116-35	A116-36	PValue	FDR	log2FC	regulated	STD1	AVER1	CV1	STD2	AVER2	CV2
hsa-miR-34a-5p	hsa-miR-9-5p	51.27	12.13	23.89	15.32	4.86	10.24	20.59	4.74	3.13	25.72	14.23	22.54	19.5	27.59	36.05	11.68	12.68	25.28	31.44	15.31	10.12	0	20.53	19.79	0.570482	1	0.366608	up
	hsa-miR-138-5p	0	0	0	7.66	4.86	0	0	2.37	0	0	0	0	0	0	0	0	0	0	2.62	11.48	3.37	0	0	3.3	1	1	0.372699	up
	hsa-miR-149-5p	0	0	0	0	0	0	0	0	0	0	0	0	9.75	0	36.05	2.34	0	0	2.62	7.65	0	0	0	0	0.00558743	0.623309	3.42524	up	0	0	#DIV/0!	10.3626	4.8675	2.12894
	hsa-miR-200b-3p	543.43	307.24	453.83	168.51	157.81	235.53	167.65	151.59	162.8	102.86	626.27	299.4	14.63	455.19	598.49	119.12	348.74	10.11	201.72	187.49	209.05	22.58	191.65	204.49	0.304872	1	-0.42729	down
	hsa-miR-206	0	4.04	95.54	2.55	0	40.96	0	7.11	21.92	20.57	0	0	68.26	27.59	7.21	4.67	0	5.06	2.62	15.31	0	0	10.27	3.3	0.783832	1	-0.275406	down
	hsa-miR-320d	133.29	113.19	71.66	89.36	77.69	136.54	88.24	180.01	72.01	87.43	128.1	135.21	131.64	124.14	288.43	128.46	145.84	116.28	162.42	126.27	84.3	203.19	191.65	82.46	0.0189753	1	0.456593	up	33.6873	109.394	0.307944	57.1504	148.757	0.384187
	hsa-miR-320e	133.29	113.19	71.66	74.04	65.55	129.71	76.47	163.43	62.62	82.29	120.98	122.33	131.64	110.35	252.37	126.13	126.82	116.28	157.18	122.44	77.55	180.61	167.69	72.56	0.0210262	1	0.466152	up	33.0775	101.297	0.326541	48.4764	136.802	0.354355
	hsa-miR-34a-5p	41.01	36.38	55.73	122.55	50.98	75.1	73.53	47.37	31.31	72	14.23	61.17	107.27	137.94	180.27	119.12	31.7	75.83	81.21	84.18	64.06	90.31	123.2	75.86	0.0015178	0.380968	0.752404	up	27.7	56.78	0.487847	38.8351	97.5792	0.397985
	hsa-miR-455-5p	0	4.04	0	5.11	0	0	0	4.74	0	0	0	0	9.75	0	0	7.01	0	0	10.48	19.13	0	0	6.84	3.3	0.0244326	1	1.78805	up	2.10678	1.1575	1.82011	6.11667	4.70917	1.29889
	hsa-miR-7706	0	0	0	0	0	0	2.94	0	0	0	7.12	0	4.88	0	0	2.34	6.34	5.06	7.86	0	0	11.29	10.27	0	0.0268077	1	2.0883	up	2.1512	0.838333	2.56605	4.23713	4.00333	1.0584
	hsa-miR-9-3p	0	0	0	2.55	0	0	0	4.74	3.13	0	7.12	3.22	0	0	0	0	6.34	5.06	2.62	0	0	0	0	6.6	1	1	0.0915838	up
hsa-miR-149-5p	hsa-miR-127-3p	0	44.47	15.92	43.4	53.41	27.31	29.41	26.05	12.52	33.43	21.35	28.97	14.63	13.79	28.84	30.36	12.68	40.44	26.2	15.31	6.74	11.29	6.84	13.19	0.102779	1	-0.613503	down
hsa-miR-320d	hsa-miR-137-3p	0	0	0	0	0	0	0	2.37	0	0	0	0	0	0	0	0	0	0	0	0	0	0	0	0	1	1	-0.669924	down
hsa-miR-320e	hsa-miR-629-3p	0	0	31.85	0	0	3.41	8.82	0	6.26	2.57	0	3.22	9.75	0	0	0	0	5.06	0	0	0	0	0	6.6	0.38837	1	-0.908523	down
hsa-miR-455-5p	hsa-let-7a-3p	10.25	12.13	23.89	12.77	14.57	13.65	5.88	23.69	25.05	18	28.47	9.66	0	0	0	2.34	6.34	20.22	23.58	7.65	10.12	11.29	6.84	32.98	0.192458	1	-0.459322	down
	hsa-let-7a-5p	152662	143279	139746	103768	125575	117367	110261	102600	114568	115227	128940	102214	128743	128612	109509	137393	150548	122251	106206	144067	122545	141759	109294	121097	0.509478	1	0.0993611	up
hsa-miR-7706	hsa-let-7b-3p	0	20.21	15.92	0	12.14	20.48	14.71	7.11	6.26	12.86	0	9.66	14.63	82.76	0	4.67	0	0	18.34	11.48	3.37	45.15	23.96	6.6	0.320063	1	0.458409	up
	hsa-let-7b-5p	52456.2	60578.7	80470.4	35803	48322.8	45744.7	44339.2	44550.5	44526	42549.2	88189.9	44674.6	79966.3	77286	71775.2	66716	57136.5	59603.8	40977.8	59090.9	44177.6	55674.1	44985.7	36052.8	0.404751	1	0.165437	up
hsa-miR-219a-2-3p	hsa-let-7c-3p	0	0	0	0	0	0	2.94	0	0	5.14	0	0	0	0	0	0	0	0	0	7.65	0	0	0	0	1	1	-0.0146814	down
hsa-miR-9-3p	hsa-let-7c-5p	146264	155512	173313	104968	134114	127352	120752	111124	123419	117773	173533	112049	171127	163483	142101	159279	148298	139804	112114	144393	123493	142820	117545	118799	0.507036	1	0.107179	up
hsa-miR-138-5p	hsa-let-7d-3p	61.52	105.11	119.43	150.64	109.25	184.33	144.12	198.96	153.41	126.01	85.4	193.16	156.02	124.14	93.74	189.19	107.79	166.83	130.99	160.71	131.5	135.46	181.38	135.23	0.450093	1	0.127235	up
hsa-miR-206	hsa-let-7d-5p	922.8	990.44	1265.93	1266.37	1369.27	1481.47	1600.03	1553.78	1380.67	1674.09	1401.99	1326.36	1072.65	1075.91	1175.34	1387.39	1134.99	1289.14	1435.61	1071.39	1739.86	1072.39	1430.51	1444.62	0.766238	1	-0.0360665	down
	hsa-let-7e-3p	0	4.04	0	5.11	0	0	0	2.37	0	2.57	0	3.22	0	0	0	0	6.34	0	0	0	0	0	0	0	0.376489	1	-1.36123	down
hsa-miR-9-5p	hsa-let-7e-5p	95274.2	97148.3	94371.8	70291.1	86897.9	83010.2	78042.8	68065.7	80326.5	76733.2	87115.2	68365.6	94354.4	87355.3	72654.9	94617.9	92841.3	82277.6	72346.4	86709.8	80336.9	88748.9	74427.4	84081.5	0.627468	1	0.0718154	up
	hsa-let-7f-1-3p	0	0	0	0	0	0	0	2.37	0	0	0	0	0	0	0	7.01	6.34	0	0	0	0	0	0	0	0.175591	1	1.37258	up
hsa-miR-200b-3p	hsa-let-7f-2-3p	10.25	12.13	23.89	12.77	12.14	13.65	5.88	21.32	25.05	15.43	21.35	6.44	0	0	0	2.34	6.34	20.22	23.58	7.65	10.12	11.29	6.84	32.98	0.339454	1	-0.332146	down
	hsa-let-7f-5p	146233	134636	132095	98840.6	120557	111875	105155	98440.3	109433	109783	121254	96006.8	120771	122350	99168.6	129303	143669	115007	100653	136024	118287	134072	102884	116787	0.54116	1	0.0923627	up
	hsa-let-7g-3p	0	0	0	0	0	3.41	0	0	0	0	0	0	0	13.79	0	0	19.02	0	5.24	0	0	0	0	3.3	0.0923323	1	2.16032	up
	hsa-let-7g-5p	4173.12	3205.8	3550.98	4182.08	5511.09	4225.95	5005.99	4452.92	4260.99	4600.54	2754.15	3541.26	2774.27	3682.91	2538.16	4729.73	4394.14	3680.37	5181.82	3164.42	5030.75	3759.02	3980.1	5851.04	0.898601	1	0.0205239	up
	hsa-let-7i-3p	0	8.09	0	5.11	2.43	10.24	8.82	7.11	12.52	10.29	0	9.66	4.88	0	0	0	6.34	0	13.1	0	6.74	0	6.84	9.89	0.404211	1	-0.458702	down
	hsa-let-7i-5p	13083.3	8655.26	11027.2	10891.8	11694.7	11875.7	13253.2	11987.4	11593.3	13009.6	12198	11589.6	15134.1	13228.1	10563.7	16137.1	11768.4	14418.2	11149.6	11035.3	14188.6	10464.3	11738.4	11787.8	0.228641	1	0.165999	up
	hsa-miR-1-3p	0	0	71.66	7.66	14.57	34.14	17.65	33.16	34.44	51.43	21.35	51.51	0	13.79	0	2.34	82.43	5.06	7.86	38.26	10.12	0	30.8	13.19	0.303838	1	-0.605462	down
	hsa-miR-100-3p	0	12.13	0	0	0	0	0	0	0	0	0	0	0	0	0	0	0	0	2.62	0	0	0	0	0	0.718258	1	-1.07945	down
	hsa-miR-100-5p	174.31	181.92	159.24	232.34	145.67	184.33	176.47	352.92	112.71	205.73	277.55	276.86	87.76	193.11	324.48	119.12	177.54	166.83	356.28	141.58	111.27	248.34	246.4	108.84	0.548662	1	-0.125845	down
	hsa-miR-101-2-5p	0	0	0	0	0	0	0	0	0	0	0	0	0	0	0	0	0	0	0	0	0	0	0	3.3	1	1	0.819097	up
	hsa-miR-101-3p	1589.27	646.82	843.96	2267.21	1388.7	1389.31	2026.51	1847.49	2163.37	1805.24	882.47	1477.67	980.01	703.48	908.55	880.55	906.73	1289.14	1527.3	914.51	1783.69	1388.47	2080.74	1728.27	0.198635	1	-0.244962	down
	hsa-miR-101-5p	0	0	0	5.11	2.43	13.65	2.94	0	6.26	0	0	3.22	0	0	0	0	0	0	5.24	0	10.12	0	17.11	3.3	1	1	0.188108	up
	hsa-miR-10395-3p	0	0	0	0	0	0	0	0	0	0	0	0	0	0	0	0	0	0	5.24	0	0	0	0	0	1	1	1.18238	up
	hsa-miR-10396b-5p	0	0	0	0	0	0	0	0	0	0	0	0	0	0	0	0	0	0	0	0	3.37	0	0	0	1	1	0.819105	up
	hsa-miR-10398-5p	0	0	0	0	2.43	0	0	0	0	0	0	0	0	0	0	0	0	0	0	0	0	0	0	0	1	1	-0.670031	down
	hsa-miR-10399-3p	0	0	0	0	0	0	0	2.37	0	0	0	3.22	0	0	0	0	0	0	0	0	0	0	0	0	1	1	-1.12569	down
	hsa-miR-10399-5p	0	0	0	2.55	0	0	0	4.74	0	2.57	0	0	0	13.79	0	0	0	5.06	0	0	0	0	3.42	0	0.700797	1	0.0615355	up
	hsa-miR-103a-3p	2317.26	2130.46	2563.71	3559.11	2838.09	3273.57	3355.95	3377.59	3080.69	3911.36	2825.32	3068.02	1906.4	2551.83	2516.53	2847.18	2542.64	2391.23	2910.52	2609.6	3429.14	2844.66	3435.96	3004.68	0.397366	1	-0.0970281	down
	hsa-miR-10400-5p	0	0	0	0	0	0	0	2.37	0	0	0	0	0	0	0	0	0	0	0	0	0	0	0	0	1	1	-0.669924	down
	hsa-miR-10401-3p	0	0	0	2.55	4.86	0	0	4.74	0	7.71	0	6.44	0	27.59	0	4.67	0	0	10.48	3.83	3.37	0	0	0	0.526056	1	0.393665	up
	hsa-miR-10401-5p	0	0	0	0	0	0	0	0	0	0	0	0	0	0	0	0	0	0	0	3.83	0	0	0	3.3	0.500047	1	1.33841	up
	hsa-miR-10527-5p	10.25	0	0	0	0	6.83	5.88	0	0	0	0	3.22	0	0	0	4.67	6.34	15.17	0	0	0	0	0	3.3	1	1	0.455426	up
	hsa-miR-106a-3p	0	8.09	7.96	2.55	9.71	0	0	0	6.26	0	0	3.22	0	0	0	0	0	0	0	0	0	0	0	0	0.00772423	0.676948	-2.96163	down	3.81558	3.14917	1.21162	0	0	#DIV/0!
	hsa-miR-106a-5p	112.79	161.71	167.2	252.76	177.23	201.4	247.06	248.7	194.11	218.58	241.97	177.06	165.77	193.11	158.64	221.89	177.54	197.16	199.1	195.15	293.35	169.33	219.03	227.58	0.68271	1	0.0663245	up
	hsa-miR-106b-3p	102.53	92.98	167.2	199.15	148.1	238.95	161.77	227.38	156.54	210.87	206.38	241.45	107.27	110.35	115.37	144.81	183.88	85.94	186	91.83	236.03	169.33	222.45	148.42	0.260252	1	-0.200051	down
	hsa-miR-106b-5p	30.76	32.34	15.92	45.96	16.99	20.48	17.65	71.06	12.52	28.29	7.12	12.88	14.63	41.38	7.21	28.03	31.7	5.06	39.3	7.65	23.6	45.15	30.8	23.09	0.85664	1	-0.111895	down
	hsa-miR-107	2317.26	2130.46	2563.71	3559.11	2838.09	3273.57	3355.95	3377.59	3080.69	3911.36	2825.32	3068.02	1906.4	2551.83	2516.53	2847.18	2542.64	2391.23	2910.52	2609.6	3429.14	2844.66	3435.96	3004.68	0.39799	1	-0.0970286	down
	hsa-miR-10a-3p	51.27	12.13	7.96	28.08	7.28	6.83	26.47	28.42	0	18	42.7	28.97	14.63	13.79	14.42	9.34	6.34	60.67	26.2	3.83	26.97	0	37.64	16.49	0.900457	1	0.0360779	up
	hsa-miR-10a-5p	4429.45	4665.19	4705.45	4756.54	4073.83	3901.66	4667.74	5897.75	3575.35	3811.07	6248.44	5685.33	2155.06	3682.91	4110.09	2354.35	5510.11	3483.21	5768.64	3290.69	4201.28	5915.09	5756.25	4554.84	0.335471	1	-0.145142	down
	hsa-miR-10b-3p	10.25	64.68	0	51.06	36.42	17.07	17.65	35.53	43.83	23.14	42.7	9.66	29.25	27.59	0	9.34	19.02	60.67	47.16	49.74	40.46	56.44	34.22	32.98	0.635939	1	0.171522	up
	hsa-miR-10b-5p	4429.45	4657.1	4705.45	4751.44	4073.83	3901.66	4667.74	5897.75	3572.22	3811.07	6248.44	5675.67	2155.06	3682.91	4110.09	2354.35	5497.43	3483.21	5768.64	3286.87	4201.28	5915.09	5756.25	4554.84	0.335386	1	-0.145009	down
	hsa-miR-11400	20.51	16.17	7.96	0	4.86	0	0	0	0	0	0	0	9.75	0	0	0	12.68	10.11	0	11.48	3.37	11.29	17.11	0	0.440085	1	0.882095	up
	hsa-miR-11401	0	0	0	0	0	0	2.94	0	0	0	0	0	0	0	0	0	0	0	0	0	0	0	0	0	1	1	-0.670073	down
	hsa-miR-1179	0	8.09	0	7.66	4.86	3.41	0	9.47	9.39	0	7.12	0	0	27.59	7.21	7.01	0	0	2.62	11.48	13.49	0	6.84	0	0.636814	1	0.372978	up
	hsa-miR-1180-3p	0	20.21	23.89	25.53	33.99	20.48	23.53	28.42	21.92	25.72	49.82	22.54	19.5	0	21.63	37.37	6.34	35.39	28.82	19.13	20.23	45.15	51.33	6.6	1	1	0.0497099	up
	hsa-miR-1185-1-3p	0	0	15.92	0	2.43	0	0	0	0	0	0	0	0	0	0	0	0	0	0	0	0	0	0	0	0.228174	1	-1.84594	down
	hsa-miR-1185-2-3p	0	0	15.92	0	2.43	0	0	0	0	0	0	0	0	0	0	0	0	0	0	0	0	0	0	0	0.228048	1	-1.84568	down
	hsa-miR-12136	20.51	0	0	0	7.28	0	8.82	2.37	0	10.29	0	3.22	0	0	28.84	4.67	0	5.06	7.86	0	6.74	0	0	6.6	0.874327	1	0.301337	up
	hsa-miR-122-3p	10.25	8.09	7.96	30.64	7.28	3.41	0	9.47	0	2.57	0	16.1	39.01	0	36.05	0	6.34	15.17	7.86	30.61	3.37	11.29	6.84	0	0.260855	1	0.709778	up
	hsa-miR-122-5p	5465.04	66282.9	9267.59	31095	5909.24	9325.76	1620.62	5514.04	11039.1	5773.18	4141.91	24718	17464.7	5103.66	56005.4	6577.24	11140.7	10651.9	21353.4	64868.8	2363.64	16627.7	3682.36	3034.36	0.628182	1	0.251038	up
	hsa-miR-1224-5p	0	0	0	0	0	0	2.94	2.37	0	0	0	6.44	0	0	0	2.34	0	0	0	3.83	0	0	3.42	0	1	1	-0.0305525	down
	hsa-miR-1226-3p	0	8.09	7.96	0	4.86	13.65	0	0	6.26	0	0	0	0	0	0	4.67	0	0	0	11.48	0	0	0	0	0.431092	1	-0.788224	down
	hsa-miR-1226-5p	0	0	0	0	0	0	2.94	2.37	0	0	0	0	0	0	0	0	0	0	0	0	0	0	0	0	1	1	-1.12571	down
	hsa-miR-1228-3p	0	0	0	0	0	0	0	0	0	0	0	0	0	0	0	7.01	0	0	0	0	0	0	0	0	0.566923	1	1.51951	up
	hsa-miR-1228-5p	0	0	0	0	0	0	0	0	0	0	7.12	3.22	0	0	0	0	0	0	0	0	0	0	0	0	0.513909	1	-1.17719	down
	hsa-miR-1229-3p	0	0	0	0	2.43	0	5.88	2.37	3.13	0	0	3.22	0	0	0	0	0	0	0	0	3.37	0	0	0	0.375117	1	-1.36566	down
	hsa-miR-122b-5p	0	0	0	0	0	0	0	0	0	0	0	0	0	0	0	0	0	0	2.62	0	0	0	0	0	1	1	0.818941	up
	hsa-miR-1234-3p	0	0	0	0	0	0	0	0	0	0	0	0	4.88	0	0	0	0	0	0	0	0	0	0	0	1	1	0.886955	up
	hsa-miR-1237-3p	0	0	0	0	0	0	0	0	0	0	0	0	0	0	0	2.34	0	0	0	0	0	0	0	0	1	1	0.819022	up
	hsa-miR-1244	0	0	0	0	0	0	0	0	0	2.57	0	0	0	0	0	0	0	0	0	0	0	0	0	0	1	1	-0.669997	down
	hsa-miR-1247-5p	0	8.09	15.92	10.21	9.71	10.24	5.88	18.95	0	12.86	14.23	28.97	9.75	27.59	36.05	7.01	6.34	0	18.34	0	0	11.29	6.84	9.89	0.832005	1	-0.224599	down
	hsa-miR-1249-3p	10.25	12.13	7.96	7.66	2.43	0	2.94	2.37	0	0	7.12	6.44	0	0	7.21	7.01	6.34	0	10.48	0	0	0	0	0	0.440285	1	-0.378162	down
	hsa-miR-1250-5p	0	0	0	5.11	0	0	2.94	0	0	0	0	3.22	0	0	0	0	0	0	0	11.48	0	0	0	0	1	1	0.0979436	up
	hsa-miR-1251-5p	0	0	0	0	0	0	0	0	0	0	7.12	0	0	0	0	0	6.34	0	0	0	0	0	0	0	1	1	0.101661	up
	hsa-miR-1255a	0	0	0	2.55	0	0	0	0	0	0	0	0	0	0	0	0	0	0	0	7.65	0	0	0	0	1	1	0.768353	up
	hsa-miR-1255b-5p	0	0	0	12.77	2.43	3.41	20.59	9.47	3.13	5.14	21.35	6.44	0	0	0	4.67	0	0	7.86	22.96	0	11.29	0	9.89	0.615994	1	-0.398252	down
	hsa-miR-125a-3p	20.51	12.13	15.92	15.32	4.86	13.65	14.71	18.95	15.65	2.57	21.35	19.32	29.25	0	14.42	14.01	19.02	10.11	15.72	3.83	13.49	45.15	13.69	16.49	0.705582	1	0.231684	up
	hsa-miR-125a-5p	4685.79	6480.33	5318.51	6025.47	6363.24	6574.46	7776.63	7861.3	7088.09	6734.95	6789.31	7803.65	6991.75	3544.97	6922.26	4776.44	5345.25	8225.23	7898.48	4645.24	5863.59	6818.16	9130.61	7978.39	0.988521	1	-0.00157131	down
	hsa-miR-125b-1-3p	0	0	0	2.55	0	0	5.88	0	6.26	0	7.12	0	0	0	0	0	0	0	0	0	0	0	3.42	3.3	0.471499	1	-0.882771	down
	hsa-miR-125b-2-3p	0	4.04	23.89	10.21	12.14	10.24	8.82	7.11	6.26	7.71	7.12	19.32	29.25	0	7.21	9.34	12.68	10.11	10.48	0	13.49	0	10.27	19.79	0.731005	1	0.2601	up
	hsa-miR-125b-5p	1558.51	1908.12	1480.9	1731.04	1485.81	1914.99	2167.69	1520.62	1759.5	1774.39	1779.17	2427.37	1394.45	1324.19	1860.36	1492.49	1750.05	2087.9	2284.4	1691.26	1382.44	1749.69	2539.32	1817.32	0.923107	1	0.0145012	up
	hsa-miR-126-3p	59141.4	67026.7	59108.8	107001	84671.6	96128.4	129929	103459	101008	84391.3	71707.6	107954	101585	52664.2	69323.6	70642.3	67402.2	94456.2	121411	55853.8	101549	89527.8	125857	119052	0.835416	1	0.0330433	up
	hsa-miR-126-5p	12416.8	13716.6	12332.9	19164	14433.2	15487.2	23424	17439.8	16136	13626.8	14603.4	20433.1	9980.55	8221.03	11465	8083.75	14355.5	13766	20564.9	12102.9	15389	16029.4	22860.7	20980	0.385716	1	-0.136371	down
	hsa-miR-1260b	0	0	0	0	0	0	0	2.37	0	0	0	0	0	0	0	0	0	0	0	0	0	0	0	0	1	1	-0.669924	down
	hsa-miR-1262	0	0	0	2.55	2.43	0	0	0	0	0	0	3.22	0	0	0	4.67	0	0	0	0	0	0	0	3.3	1	1	0.244097	up
	hsa-miR-1268a	10.25	0	0	7.66	0	3.41	0	9.47	9.39	10.29	7.12	0	14.63	13.79	0	0	6.34	20.22	5.24	3.83	3.37	0	3.42	0	0.758814	1	0.211256	up
	hsa-miR-1268b	10.25	0	0	7.66	0	3.41	0	11.84	15.65	10.29	7.12	0	14.63	13.79	14.42	0	0	20.22	5.24	3.83	3.37	0	6.84	0	0.782878	1	0.186196	up
	hsa-miR-127-5p	0	0	0	0	2.43	0	0	0	0	0	0	0	0	0	0	0	0	0	0	0	0	22.58	0	0	0.724019	1	1.20628	up
	hsa-miR-1270	0	8.09	0	5.11	4.86	3.41	8.82	2.37	3.13	5.14	7.12	0	0	0	0	0	0	5.06	0	11.48	0	0	0	6.6	0.278444	1	-0.809749	down
	hsa-miR-1271-5p	20.51	0	0	0	7.28	3.41	5.88	9.47	3.13	0	0	9.66	0	0	0	0	0	0	7.86	0	13.49	0	0	0	0.184569	1	-0.848242	down
	hsa-miR-1273c	0	0	7.96	0	0	0	2.94	0	0	0	0	0	0	0	0	0	0	0	0	0	0	0	0	0	0.522554	1	-1.22121	down
	hsa-miR-1273h-3p	0	0	7.96	5.11	2.43	3.41	8.82	14.21	0	7.71	0	9.66	19.5	0	36.05	2.34	6.34	0	5.24	3.83	6.74	0	3.42	0	0.574252	1	0.331404	up
	hsa-miR-1273h-5p	0	8.09	0	2.55	0	0	0	0	6.26	7.71	0	0	0	0	0	2.34	0	5.06	2.62	0	0	0	6.84	9.89	1	1	0.236558	up
	hsa-miR-1275	0	0	0	0	0	3.41	0	0	0	0	0	0	0	0	0	0	0	0	2.62	0	0	0	0	0	1	1	0.14884	up
	hsa-miR-1276	0	0	0	0	0	0	2.94	0	0	0	0	0	0	0	0	0	0	0	0	0	0	0	0	0	1	1	-0.670073	down
	hsa-miR-1277-3p	0	0	0	0	0	10.24	11.76	0	3.13	2.57	0	0	4.88	0	14.42	0	0	0	2.62	0	3.37	0	0	0	0.815524	1	-0.328809	down
	hsa-miR-1277-5p	30.76	4.04	31.85	84.25	33.99	37.55	70.59	47.37	46.96	36	14.23	35.41	9.75	110.35	43.26	30.36	44.39	30.33	75.97	45.92	57.32	135.46	54.76	46.18	0.131574	1	0.394983	up
	hsa-miR-1278	0	0	0	0	0	0	0	0	0	5.14	0	0	0	0	0	0	0	0	2.62	0	0	0	3.42	0	1	1	0.195717	up
	hsa-miR-128-1-5p	0	0	0	10.21	0	0	0	0	0	0	0	0	0	0	0	0	0	0	0	0	3.37	0	0	0	0.711984	1	-0.794379	down
	hsa-miR-128-3p	174.31	97.02	151.28	171.06	262.2	180.92	238.24	307.91	200.37	228.87	135.22	257.55	165.77	124.14	237.95	156.49	171.2	323.55	201.72	176.01	212.42	158.04	232.71	141.82	0.926609	1	-0.0236929	down
	hsa-miR-1283	0	0	0	0	0	0	0	0	0	0	0	0	0	0	0	0	0	0	0	0	0	11.29	0	0	0.582157	1	1.11319	up
	hsa-miR-1284	0	0	0	2.55	0	0	0	2.37	0	0	14.23	0	0	0	0	0	0	0	0	0	0	0	0	0	0.17714	1	-1.88221	down
	hsa-miR-1285-3p	0	0	0	0	0	0	0	7.11	0	0	0	0	0	0	0	7.01	0	0	0	0	0	0	0	0	1	1	0.278788	up
	hsa-miR-1285-5p	0	0	0	0	0	0	2.94	0	0	0	0	6.44	0	0	0	0	0	0	0	0	3.37	0	3.42	3.3	1	1	0.242187	up
	hsa-miR-1287-5p	0	8.09	0	5.11	4.86	0	2.94	14.21	6.26	7.71	21.35	0	0	0	7.21	7.01	6.34	10.11	5.24	3.83	6.74	33.87	0	3.3	1	1	0.0398361	up
	hsa-miR-129-1-3p	0	0	0	0	0	0	0	2.37	0	0	0	0	0	0	0	0	0	0	0	0	0	0	0	3.3	1	1	0.149173	up
	hsa-miR-129-2-3p	0	0	0	0	0	0	0	2.37	0	0	0	0	0	0	0	0	0	0	0	0	0	0	0	3.3	1	1	0.149173	up
	hsa-miR-129-5p	20.51	0	0	0	0	0	2.94	0	0	0	0	0	0	0	0	2.34	0	0	2.62	3.83	6.74	0	0	0	1	1	0.521161	up
	hsa-miR-1290	0	0	0	2.55	0	0	0	0	0	0	0	0	0	0	0	0	0	5.06	0	0	0	0	0	0	1	1	0.159946	up
	hsa-miR-1292-5p	0	12.13	0	0	2.43	0	0	2.37	6.26	5.14	0	0	0	0	0	2.34	0	0	0	0	0	0	0	0	0.102456	1	-1.89973	down
	hsa-miR-1294	0	4.04	39.81	20.43	14.57	6.83	11.76	7.11	3.13	12.86	28.47	0	9.75	0	0	16.35	6.34	15.17	7.86	0	0	56.44	3.42	3.3	0.561535	1	-0.386326	down
	hsa-miR-1295a	0	0	0	0	2.43	0	0	0	0	0	0	0	0	0	0	0	0	0	0	0	0	11.29	0	0	1	1	0.343531	up
	hsa-miR-1296-5p	0	8.09	0	5.11	4.86	3.41	0	2.37	3.13	7.71	0	3.22	9.75	0	0	2.34	0	0	5.24	3.83	0	0	6.84	3.3	1	1	-0.144903	down
	hsa-miR-1298-5p	0	0	0	0	2.43	0	0	0	0	0	0	0	0	0	0	0	0	0	0	0	0	0	0	0	1	1	-0.670031	down
	hsa-miR-1299	10.25	0	0	0	0	0	0	0	3.13	12.86	7.12	0	0	0	21.63	18.69	0	25.28	28.82	15.31	0	0	3.42	0	0.031306	1	1.91258	up	4.65337	2.78	1.67387	11.5445	9.42917	1.22434
	hsa-miR-1301-3p	10.25	16.17	0	2.55	7.28	13.65	17.65	14.21	6.26	18	21.35	16.1	0	0	36.05	16.35	0	5.06	28.82	34.44	26.97	11.29	0	6.6	0.62178	1	0.327984	up
	hsa-miR-1302	0	4.04	0	0	0	0	0	0	0	0	0	0	0	0	0	0	0	0	0	0	0	0	0	0	1	1	-0.683247	down
	hsa-miR-1303	0	0	0	5.11	0	13.65	0	2.37	0	2.57	0	0	0	13.79	0	2.34	0	5.06	2.62	7.65	0	11.29	3.42	3.3	0.358433	1	0.535036	up
	hsa-miR-1304-3p	0	0	0	0	2.43	0	0	0	0	0	0	0	0	0	0	0	0	0	0	0	0	0	0	6.6	1	1	0.653769	up
	hsa-miR-1306-3p	0	0	0	2.55	0	0	0	2.37	3.13	2.57	0	0	0	0	7.21	2.34	6.34	0	2.62	0	0	0	0	0	0.687588	1	0.270363	up
	hsa-miR-1306-5p	51.27	64.68	23.89	40.85	36.42	54.62	41.18	28.42	43.83	43.72	71.17	51.51	82.89	41.38	43.26	77.08	82.43	55.61	49.77	49.74	70.81	90.31	41.07	26.39	0.0971323	1	0.435755	up
	hsa-miR-1307-3p	123.04	97.02	119.43	132.76	77.69	122.89	94.12	137.38	103.32	144.01	220.62	74.04	195.03	110.35	158.64	154.15	152.18	111.22	115.27	114.79	128.13	135.46	130.05	148.42	0.172662	1	0.285907	up
	hsa-miR-1307-5p	0	16.17	23.89	12.77	0	13.65	5.88	54.48	15.65	20.57	0	9.66	9.75	13.79	14.42	23.36	19.02	0	18.34	7.65	0	0	27.38	16.49	0.938998	1	-0.111706	down
	hsa-miR-130a-3p	20.51	32.34	63.69	51.06	60.69	75.1	79.41	120.8	68.88	90.01	64.05	64.39	19.5	13.79	57.69	67.73	44.39	80.89	86.45	38.26	80.92	45.15	92.4	65.96	0.594846	1	-0.102751	down
	hsa-miR-130a-5p	0	0	0	0	0	0	0	2.37	0	0	0	0	0	0	0	0	0	0	0	0	0	0	0	0	1	1	-0.669924	down
	hsa-miR-130b-3p	30.76	0	15.92	17.87	9.71	13.65	41.18	14.21	9.39	15.43	0	3.22	9.75	27.59	7.21	7.01	19.02	10.11	7.86	3.83	0	22.58	17.11	6.6	0.459588	1	-0.469988	down
	hsa-miR-130b-5p	41.01	8.09	0	12.77	4.86	0	2.94	2.37	3.13	7.71	7.12	3.22	19.5	0	21.63	9.34	0	5.06	10.48	0	16.86	0	10.27	16.49	0.491596	1	0.644948	up
	hsa-miR-132-3p	0	0	15.92	5.11	12.14	6.83	11.76	18.95	3.13	12.86	49.82	12.88	0	27.59	14.42	11.68	25.36	0	13.1	11.48	3.37	0	13.69	6.6	0.779736	1	-0.172741	down
	hsa-miR-132-5p	0	0	0	7.66	4.86	10.24	2.94	0	0	7.71	7.12	6.44	0	0	0	0	0	0	0	0	0	0	0	3.3	0.00809101	0.676948	-2.47799	down	3.85605	3.91417	0.985151	0.952628	0.275	3.4641
	hsa-miR-1323	0	0	0	0	0	0	0	0	0	0	0	0	0	0	0	0	0	5.06	0	0	3.37	22.58	0	0	0.112819	1	2.28793	up
	hsa-miR-133a-3p	30.76	0	23.89	2.55	14.57	34.14	23.53	16.58	3.13	2.57	0	6.44	0	13.79	0	2.34	0	0	10.48	11.48	0	0	13.69	9.89	0.0532789	1	-1.13731	down
	hsa-miR-133b	0	0	0	0	0	10.24	11.76	2.37	0	0	0	0	0	0	0	0	0	0	2.62	7.65	0	0	3.42	3.3	0.79723	1	-0.285863	down
	hsa-miR-134-5p	0	20.21	15.92	10.21	16.99	20.48	5.88	14.21	6.26	15.43	7.12	12.88	14.63	0	36.05	21.02	19.02	25.28	2.62	19.13	30.35	11.29	3.42	6.6	0.328119	1	0.382049	up
	hsa-miR-1343-3p	0	0	0	0	2.43	3.41	0	2.37	0	0	0	3.22	0	0	0	2.34	0	0	0	0	6.74	0	3.42	3.3	1	1	0.519028	up
	hsa-miR-1343-5p	0	0	0	2.55	0	0	0	0	0	0	0	0	0	0	0	2.34	0	0	0	0	0	0	0	0	1	1	0.149023	up
	hsa-miR-135a-2-3p	0	0	0	0	0	0	0	0	0	0	7.12	3.22	0	0	0	0	0	0	0	0	0	0	0	0	0.51414	1	-1.17796	down
	hsa-miR-135a-5p	41.01	52.55	47.77	33.19	24.28	34.14	17.65	47.37	21.92	23.14	106.75	41.85	0	55.17	122.58	11.68	25.36	10.11	44.54	19.13	30.35	11.29	58.18	39.58	0.511291	1	-0.214653	down
	hsa-miR-135b-5p	41.01	52.55	47.77	33.19	24.28	34.14	17.65	47.37	21.92	23.14	106.75	41.85	0	55.17	122.58	11.68	25.36	10.11	44.54	19.13	30.35	11.29	58.18	39.58	0.510995	1	-0.214553	down
	hsa-miR-136-3p	0	0	0	7.66	0	3.41	0	0	0	5.14	7.12	3.22	14.63	0	0	0	0	5.06	0	7.65	3.37	0	0	3.3	0.65635	1	0.411922	up
	hsa-miR-136-5p	0	4.04	7.96	12.77	7.28	3.41	2.94	9.47	6.26	2.57	14.23	0	0	0	0	9.34	0	0	0	7.65	3.37	0	0	3.3	0.0953877	1	-0.939009	down
	hsa-miR-139-3p	133.29	226.39	127.39	122.55	150.52	109.23	111.77	104.22	150.28	180.01	241.97	99.8	224.28	124.14	151.42	186.85	145.84	187.05	165.04	149.23	131.5	203.19	99.25	108.84	0.551058	1	0.14002	up
	hsa-miR-139-5p	246.08	270.86	342.36	255.32	230.64	286.74	244.12	293.7	281.77	267.44	199.27	283.3	302.29	96.56	274.01	210.21	291.67	252.77	296.03	279.33	232.66	338.65	311.43	326.52	0.769827	1	0.0621361	up
	hsa-miR-140-3p	471.65	565.97	509.56	773.61	733.19	563.23	838.25	710.57	735.73	704.61	562.22	808.05	487.57	731.06	706.65	394.73	475.56	727.99	712.57	581.61	522.63	745.03	598.9	587.08	0.349615	1	-0.132072	down
	hsa-miR-140-5p	235.83	68.72	143.31	204.25	145.67	187.74	108.83	225.01	172.19	159.44	99.63	235.01	112.14	68.97	64.9	179.85	114.13	136.5	196.48	114.79	141.62	90.31	160.85	135.23	0.156833	1	-0.256895	down
	hsa-miR-141-3p	810.02	509.37	597.14	178.72	186.94	259.43	202.95	215.54	153.41	136.29	1088.85	289.74	34.13	689.68	1355.61	156.49	608.71	60.67	183.38	336.72	182.08	0	232.71	188	0.594768	1	-0.253136	down
	hsa-miR-141-5p	0	0	0	0	2.43	0	0	0	0	0	0	3.22	14.63	0	7.21	0	0	0	0	0	0	0	0	3.3	0.190561	1	1.3282	up
	hsa-miR-142-3p	31026.7	16534.3	20565.5	37549.4	29162.6	29834.2	19741.6	33079.5	31392.3	31087.8	9792.55	31079.4	18844.6	23145.8	19937.6	24368	28634.8	21243	28940.1	35964.2	24081.5	23039.5	21122.2	31108.8	0.894936	1	-0.0233683	down
	hsa-miR-142-5p	4696.04	2704.52	3224.55	6462.06	5428.54	4120.13	4314.79	6447.26	5701.15	6578.08	2448.14	5952.53	1643.11	4993.31	3266.44	1910.58	3436.69	4787.52	5952.02	3780.47	4680.08	3375.21	4380.5	5630.06	0.185523	1	-0.244477	down
	hsa-miR-143-3p	2081.43	230.43	1202.24	1136.16	405.44	672.47	423.54	843.21	698.16	933.48	284.67	1194.37	346.17	1379.37	1009.5	857.19	640.42	899.87	505.61	792.06	468.68	507.98	780.28	537.61	0.57854	1	-0.153776	down
	hsa-miR-143-5p	20.51	0	7.96	5.11	0	3.41	5.88	2.37	0	2.57	0	0	0	13.79	7.21	4.67	0	0	0	3.83	3.37	0	3.42	3.3	1	1	0.0155689	up
	hsa-miR-144-3p	410.13	185.96	191.08	993.18	454	378.9	647.07	1039.8	460.22	583.75	227.73	367	204.78	220.7	36.05	383.05	164.86	348.83	408.68	107.14	880.04	586.99	400.41	580.49	0.226443	1	-0.394796	down
	hsa-miR-144-5p	666.47	388.09	374.21	1005.95	456.42	494.96	579.42	750.84	463.36	722.61	505.28	466.8	248.66	331.05	194.69	448.45	500.92	333.66	649.69	218.1	1068.87	948.22	420.94	451.86	0.377894	1	-0.205884	down
	hsa-miR-145-3p	10.25	0	7.96	0	2.43	0	0	7.11	3.13	2.57	0	3.22	0	0	0	0	0	0	0	3.83	3.37	0	0	0	0.115196	1	-1.32014	down
	hsa-miR-145-5p	143.55	44.47	103.5	56.17	29.13	54.62	29.41	87.64	46.96	61.72	28.47	86.92	58.51	137.94	21.63	60.73	38.04	65.72	55.01	53.57	26.97	33.87	47.91	19.79	0.409787	1	-0.244026	down
	hsa-miR-1468-5p	0	0	15.92	5.11	2.43	0	2.94	4.74	3.13	2.57	0	3.22	0	0	36.05	9.34	0	0	0	0	3.37	0	0	3.3	0.865636	1	0.358107	up
	hsa-miR-146a-3p	0	0	7.96	0	2.43	0	0	9.47	0	0	0	0	0	27.59	0	0	0	5.06	5.24	0	0	0	6.84	0	0.501747	1	0.64612	up
	hsa-miR-146a-5p	2019.91	2150.68	1910.84	2182.95	2010.21	1839.89	1973.57	2553.32	1740.71	2340.13	1473.15	2089.34	1214.05	1889.73	1824.3	2120.79	2954.79	2547.95	2716.66	4086.58	2289.46	2393.13	2306.61	2925.52	0.0506679	1	0.320022	up
	hsa-miR-146b-3p	20.51	4.04	0	17.87	4.86	3.41	5.88	7.11	15.65	18	21.35	12.88	0	0	14.42	7.01	25.36	0	13.1	15.31	3.37	0	6.84	16.49	0.656189	1	-0.156649	down
	hsa-miR-146b-5p	584.44	436.6	517.52	870.63	774.47	491.55	444.13	693.99	582.33	900.05	348.72	727.57	224.28	289.67	1586.35	249.92	957.45	753.26	704.71	619.88	485.54	598.28	308	656.35	0.902515	1	0.0286962	up
	hsa-miR-147a	0	0	0	0	0	3.41	0	0	0	0	0	0	0	0	0	0	0	0	2.62	0	0	0	0	0	1	1	0.14884	up
	hsa-miR-147b-3p	0	0	0	0	0	3.41	0	0	0	0	0	0	0	0	0	0	0	0	2.62	0	0	0	0	0	1	1	0.14884	up
	hsa-miR-147b-5p	0	0	7.96	0	7.28	0	0	0	0	0	0	0	0	0	0	0	0	0	0	0	0	0	0	0	0.216089	1	-1.84678	down
	hsa-miR-148a-3p	2255.74	3270.48	2500.02	2162.53	1357.14	1757.97	1020.61	1579.84	1925.43	1676.67	2562	3029.39	1857.64	2827.7	4939.32	1303.3	1750.05	2148.57	1820.71	3887.61	1186.88	1535.21	1895.94	897.12	0.800534	1	0.062076	up
	hsa-miR-148a-5p	0	0	0	0	0	0	0	0	0	0	0	0	0	0	0	0	0	0	0	0	0	0	0	6.6	0.559247	1	1.2817	up
	hsa-miR-148b-3p	205.07	113.19	214.97	273.19	165.09	242.36	332.36	248.7	266.12	223.73	185.03	218.91	175.52	110.35	266.8	312.98	190.22	161.77	319.61	298.46	259.63	237.06	342.23	204.49	0.389818	1	0.168395	up
	hsa-miR-148b-5p	10.25	28.3	15.92	15.32	21.85	30.72	32.35	23.69	9.39	18	28.47	32.19	24.38	0	14.42	21.02	12.68	20.22	5.24	3.83	3.37	22.58	23.96	23.09	0.122569	1	-0.531241	down
	hsa-miR-150-3p	82.03	28.3	71.66	12.77	53.41	30.72	14.71	26.05	31.31	33.43	14.23	28.97	29.25	27.59	14.42	23.36	69.75	15.17	34.06	26.78	10.12	0	30.8	36.28	0.392732	1	-0.256215	down
	hsa-miR-150-5p	11914.4	13033.4	12778.8	11458.6	23226.7	10387.4	11114.9	15206.2	11079.8	12055.5	8376.33	11377.1	8664.11	13531.6	10181.5	12351	17113.7	17198.7	13444.4	12037.8	14718	11514.1	10588.5	20976.7	0.470134	1	0.12975	up
	hsa-miR-151a-3p	881.79	921.72	931.54	755.74	857.01	843.14	997.08	1023.22	954.89	794.62	946.52	1088.13	877.62	910.38	1103.24	810.48	754.55	955.48	998.12	933.64	913.76	1027.24	1084.86	798.17	0.665435	1	0.0509553	up
	hsa-miR-151a-5p	276.84	274.9	103.5	232.34	301.05	204.81	291.18	262.91	209.76	172.3	241.97	292.96	302.29	248.29	158.64	282.62	247.29	207.27	261.97	336.72	209.05	270.92	328.54	263.86	0.343454	1	0.174662	up
	hsa-miR-151b	194.81	185.96	71.66	142.98	179.66	119.47	170.59	168.17	134.62	100.29	185.03	186.72	151.15	96.56	93.74	165.83	152.18	70.78	170.28	237.24	141.62	203.19	205.34	181.4	0.72238	1	0.0907947	up
	hsa-miR-152-3p	41.01	64.68	79.62	148.08	80.12	95.58	105.88	101.85	115.84	74.58	92.52	99.8	102.39	165.52	129.79	79.41	101.45	131.44	154.56	130.1	101.15	124.17	116.36	145.12	0.0153985	0.966256	0.407009	up	27.0008	91.63	0.294672	24.8096	123.455	0.200961
	hsa-miR-153-3p	0	0	0	5.11	4.86	3.41	0	0	3.13	0	0	0	0	0	0	0	0	0	0	0	0	0	3.42	0	0.377394	1	-1.36524	down
	hsa-miR-153-5p	0	0	0	0	0	0	0	0	0	0	0	0	0	0	0	0	0	0	0	0	0	0	0	3.3	1	1	0.819097	up
	hsa-miR-1537-3p	0	0	0	0	0	6.83	2.94	0	3.13	0	0	0	0	0	0	0	0	0	2.62	0	3.37	0	3.42	0	1	1	-0.0426978	down
	hsa-miR-1538	0	0	0	2.55	0	3.41	0	0	0	0	0	0	0	0	0	0	0	0	2.62	7.65	0	0	0	0	0.646424	1	0.587929	up
	hsa-miR-154-3p	0	0	0	0	0	0	2.94	0	0	0	0	0	0	0	0	0	0	0	0	0	0	0	0	0	1	1	-0.670073	down
	hsa-miR-154-5p	0	0	0	2.55	0	3.41	0	0	3.13	0	0	3.22	4.88	0	0	0	0	0	2.62	0	3.37	11.29	0	0	1	1	0.271884	up
	hsa-miR-155-5p	1691.8	2340.68	2699.07	1955.72	2517.62	1713.59	1332.38	2067.76	1768.89	2288.7	2220.4	2546.49	1662.61	3062.2	2458.84	2120.79	2942.11	2027.24	2428.49	2303.49	1733.11	2167.36	2039.67	2704.54	0.278136	1	0.166761	up
	hsa-miR-15a-5p	799.76	343.62	414.02	633.18	798.74	832.9	1055.9	1051.65	914.19	797.19	533.75	753.32	253.54	662.1	540.8	523.19	475.56	480.27	796.4	298.46	789.01	474.11	1002.72	827.85	0.110292	1	-0.302975	down
	hsa-miR-15b-3p	71.77	52.55	23.89	63.83	87.4	61.44	76.47	66.32	37.57	105.43	56.93	57.95	34.13	13.79	36.05	56.06	19.02	91	83.83	57.4	97.78	112.88	119.78	79.16	0.749328	1	0.116953	up
	hsa-miR-15b-5p	1066.35	452.77	589.18	939.56	990.54	1082.09	1238.26	1414.04	1155.26	1344.93	740.13	991.55	419.31	910.38	771.54	705.37	557.99	722.93	979.78	501.26	1200.37	925.64	1132.77	864.13	0.0864519	1	-0.283029	down
	hsa-miR-16-1-3p	0	0	0	0	0	0	0	2.37	3.13	0	0	0	0	0	0	0	0	0	0	0	0	11.29	0	0	1	1	-0.207055	down
	hsa-miR-16-2-3p	0	4.04	15.92	43.4	33.99	34.14	11.76	37.9	25.05	46.29	14.23	12.88	0	0	14.42	16.35	6.34	0	13.1	30.61	43.83	0	17.11	29.68	0.187963	1	-0.530806	down
	hsa-miR-16-5p	78950.9	49991.1	62110.4	102361	99219	107567	119579	114937	120307	116209	82532.1	83502.9	82028.7	77865.3	61240.4	94340	59894.7	87085.3	92311.4	46704.9	113627	68757.3	110101	96961	0.34126	1	-0.151726	down
	hsa-miR-17-3p	0	0	0	10.21	2.43	6.83	14.71	9.47	6.26	7.71	0	0	0	0	0	0	0	0	2.62	3.83	10.12	11.29	27.38	13.19	0.779132	1	0.15373	up
	hsa-miR-17-5p	112.79	173.83	191.08	257.87	186.94	221.88	261.77	258.17	206.63	228.87	256.2	183.5	165.77	220.7	173.06	235.9	190.22	207.27	204.34	218.1	296.72	214.48	219.03	230.88	0.670937	1	0.0656047	up
	hsa-miR-181a-2-3p	41.01	28.3	71.66	56.17	50.98	37.55	50	54.48	50.09	43.72	28.47	74.04	4.88	27.59	50.47	16.35	38.04	45.5	44.54	42.09	37.09	45.15	34.22	39.58	0.0684558	1	-0.454935	down
	hsa-miR-181a-3p	10.25	24.26	31.85	58.72	50.98	34.14	29.41	30.79	37.57	30.86	14.23	48.29	24.38	27.59	28.84	44.38	31.7	15.17	41.92	38.26	57.32	22.58	54.76	19.79	0.824055	1	0.0615301	up
	hsa-miR-181a-5p	451.15	351.71	597.14	668.93	543.83	672.47	650.01	1001.91	457.09	730.33	590.68	898.19	253.54	496.57	930.18	408.74	380.45	444.88	806.88	225.76	448.45	632.15	667.34	524.42	0.0913452	1	-0.286616	down
	hsa-miR-181b-2-3p	0	0	0	0	0	0	0	0	0	0	0	0	4.88	0	0	0	0	0	0	3.83	0	0	0	0	0.508884	1	1.37157	up
	hsa-miR-181b-3p	0	0	0	0	0	0	0	0	0	0	0	0	0	0	0	0	0	0	0	3.83	0	0	0	0	1	1	0.81918	up
	hsa-miR-181b-5p	174.31	88.94	143.31	188.93	131.1	160.44	138.24	296.07	169.06	190.3	241.97	257.55	160.9	151.73	454.27	156.49	234.61	75.83	261.97	114.79	158.48	169.33	215.6	118.74	0.680703	1	0.0858478	up
	hsa-miR-181c-3p	0	12.13	0	0	0	3.41	5.88	4.74	3.13	0	0	6.44	0	0	0	0	0	10.11	5.24	0	0	0	6.84	9.89	1	1	-0.0105208	down
	hsa-miR-181c-5p	0	0	0	2.55	2.43	10.24	5.88	7.11	0	2.57	0	9.66	0	0	14.42	0	0	0	0	0	0	0	6.84	0	0.324867	1	-1.10336	down
	hsa-miR-181d-3p	0	0	0	0	0	3.41	0	0	0	0	0	0	0	0	0	0	0	0	0	0	0	0	0	0	1	1	-0.6701	down
	hsa-miR-181d-5p	174.31	76.81	143.31	188.93	128.67	160.44	135.3	284.23	159.67	185.15	241.97	244.67	160.9	151.73	447.06	149.48	228.27	70.78	254.11	114.79	155.1	169.33	208.76	108.84	0.679381	1	0.0895083	up
	hsa-miR-182-5p	943.31	529.58	987.27	2213.59	606.95	733.91	797.08	914.27	1117.69	1180.35	1117.32	666.4	570.46	937.97	1384.45	966.97	1255.47	904.93	1019.07	593.09	1938.79	1015.95	342.23	662.94	0.936632	1	0.0190907	up
	hsa-miR-183-3p	0	0	0	5.11	0	0	2.94	0	0	0	0	0	0	0	0	0	0	0	0	0	3.37	0	0	0	1	1	-0.638509	down
	hsa-miR-183-5p	348.61	190	390.13	732.76	201.51	201.4	261.77	433.45	360.04	342.02	583.57	228.57	268.16	275.87	930.18	310.64	329.72	424.66	345.8	206.63	633.9	191.9	140.31	207.79	0.928865	1	0.0292711	up
	hsa-miR-184	10.25	4.04	23.89	2.55	7.28	10.24	14.71	2.37	3.13	7.71	35.58	12.88	9.75	13.79	21.63	2.34	19.02	5.06	5.24	11.48	3.37	11.29	6.84	13.19	1	1	-0.0262719	down
	hsa-miR-1843	0	24.26	15.92	10.21	7.28	0	14.71	21.32	0	10.29	0	9.66	4.88	13.79	0	4.67	6.34	0	15.72	0	13.49	0	6.84	6.6	0.276815	1	-0.565576	down
	hsa-miR-185-3p	0	0	7.96	17.87	7.28	3.41	8.82	21.32	12.52	18	7.12	19.32	19.5	0	0	21.02	25.36	0	7.86	11.48	26.97	11.29	6.84	6.6	0.558926	1	0.226184	up
	hsa-miR-185-5p	440.89	319.37	286.63	809.35	543.83	525.68	991.2	847.95	679.38	1108.35	469.7	682.5	463.19	662.1	411.01	931.93	291.67	733.04	599.92	485.95	1025.03	632.15	841.88	501.33	0.857775	1	0.0357963	up
	hsa-miR-186-3p	0	0	0	2.55	0	0	0	0	6.26	0	0	0	0	0	0	0	0	0	2.62	7.65	0	0	0	0	1	1	0.229453	up
	hsa-miR-186-5p	420.39	331.5	302.55	559.14	376.31	358.42	361.77	585.04	438.31	545.17	156.57	505.43	107.27	303.46	144.21	261.59	291.67	267.94	479.41	229.58	482.17	462.82	386.72	366.1	0.0789289	1	-0.35629	down
	hsa-miR-187-3p	0	0	0	0	0	0	0	2.37	0	0	0	0	0	13.79	14.42	0	0	5.06	0	0	0	0	3.42	0	0.0500159	1	1.80572	up
	hsa-miR-188-3p	0	0	0	0	0	0	0	0	0	0	0	0	0	0	0	0	0	0	2.62	0	0	0	0	0	1	1	0.818941	up
	hsa-miR-188-5p	0	0	0	0	0	0	0	4.74	0	0	0	0	0	0	0	0	0	0	0	0	0	0	0	0	1	1	-0.992135	down
	hsa-miR-18a-3p	0	0	0	12.77	2.43	17.07	0	7.11	0	10.29	0	3.22	14.63	27.59	0	7.01	0	5.06	10.48	3.83	3.37	11.29	0	3.3	0.390374	1	0.344382	up
	hsa-miR-18a-5p	10.25	16.17	47.77	71.49	46.13	64.86	94.12	49.74	46.96	69.43	0	57.95	53.63	13.79	64.9	63.06	25.36	75.83	57.63	3.83	141.62	22.58	54.76	65.96	0.531792	1	0.217964	up
	hsa-miR-18b-5p	10.25	16.17	47.77	71.49	46.13	64.86	94.12	49.74	46.96	69.43	0	57.95	53.63	13.79	64.9	60.73	25.36	75.83	57.63	3.83	141.62	22.58	54.76	65.96	0.549252	1	0.211534	up
	hsa-miR-1908-5p	51.27	4.04	0	7.66	4.86	0	8.82	7.11	3.13	0	21.35	3.22	0	0	14.42	11.68	0	5.06	5.24	0	6.74	11.29	0	3.3	0.314667	1	-0.523803	down
	hsa-miR-190a-3p	0	0	0	0	0	0	2.94	0	0	2.57	0	0	0	0	0	0	0	0	0	0	0	0	3.42	0	1	1	-0.306742	down
	hsa-miR-190a-5p	522.92	177.88	214.97	559.14	223.36	218.47	432.36	324.49	306.82	439.74	192.15	209.26	258.41	386.22	129.79	371.37	304.36	202.22	285.55	374.99	563.09	598.28	290.89	329.82	0.511159	1	0.154648	up
	hsa-miR-190b-5p	20.51	16.17	7.96	10.21	16.99	23.89	11.76	14.21	28.18	7.71	21.35	3.22	24.38	27.59	0	9.34	44.39	20.22	18.34	65.05	37.09	11.29	27.38	26.39	0.0319263	1	0.87623	up	7.4095	15.18	0.488109	17.2028	25.955	0.662792
	hsa-miR-191-3p	0	12.13	0	0	4.86	10.24	5.88	11.84	9.39	5.14	7.12	12.88	14.63	13.79	36.05	0	6.34	15.17	10.48	7.65	6.74	0	3.42	0	0.436419	1	0.258879	up
	hsa-miR-191-5p	4244.89	4519.66	5143.35	5925.89	6232.14	7263.99	4723.63	5182.44	6123.81	8293.32	3885.71	9464.82	3378.86	6331.3	6648.26	3412.41	4330.73	7583.19	5716.25	5096.75	5526.41	4007.36	5106.02	4594.42	0.277565	1	-0.165122	down
	hsa-miR-1911-5p	0	0	0	0	0	0	0	2.37	0	0	0	0	0	0	0	0	0	0	0	0	0	0	0	0	1	1	-0.669924	down
	hsa-miR-1914-3p	0	0	0	0	0	3.41	0	0	0	0	0	0	0	0	0	0	0	0	0	0	0	0	0	0	1	1	-0.6701	down
	hsa-miR-192-3p	0	0	0	2.55	0	0	2.94	2.37	6.26	2.57	0	0	0	0	0	0	0	0	0	0	3.37	0	0	0	0.375117	1	-1.3656	down
	hsa-miR-192-5p	492.16	954.06	565.29	1396.58	347.17	426.69	370.6	589.77	679.38	506.6	256.2	869.22	321.8	510.37	1081.6	217.22	342.4	470.16	615.64	1404.28	438.34	564.42	301.16	336.42	0.612793	1	-0.146664	down
	hsa-miR-193a-5p	20.51	72.77	71.66	91.91	55.84	95.58	70.59	73.43	68.88	79.72	149.45	86.92	136.52	193.11	93.74	72.41	57.07	65.72	102.17	107.14	64.06	101.6	99.25	59.37	0.194759	1	0.282642	up
	hsa-miR-193b-3p	0	0	0	0	0	0	0	0	0	2.57	28.47	0	0	0	0	7.01	0	0	2.62	0	3.37	0	0	0	0.826199	1	-0.358762	down
	hsa-miR-193b-5p	10.25	24.26	7.96	17.87	7.28	6.83	8.82	2.37	18.78	7.71	7.12	22.54	9.75	13.79	57.69	9.34	31.7	10.11	20.96	15.31	3.37	11.29	10.27	13.19	0.275575	1	0.442209	up
	hsa-miR-194-3p	0	0	0	0	0	0	0	0	0	0	0	0	0	0	7.21	0	0	5.06	0	0	0	0	0	0	0.514752	1	1.40373	up
	hsa-miR-194-5p	205.07	299.15	286.63	490.21	101.97	160.44	135.3	175.27	206.63	149.15	106.75	260.77	68.26	248.29	259.58	49.05	209.24	151.66	322.23	367.33	148.36	180.61	143.74	164.91	0.616131	1	-0.146608	down
	hsa-miR-195-3p	0	0	0	2.55	4.86	3.41	2.94	14.21	9.39	7.71	0	9.66	0	13.79	21.63	4.67	25.36	5.06	7.86	3.83	6.74	0	6.84	3.3	0.225448	1	0.466873	up
	hsa-miR-195-5p	205.07	214.26	55.73	158.3	184.51	88.75	258.83	267.65	165.93	182.58	156.57	247.89	126.77	68.97	100.95	147.15	247.29	91	256.73	145.4	225.91	259.63	249.83	253.96	0.911237	1	0.0325509	up
	hsa-miR-196a-1-3p	0	0	0	0	2.43	0	0	0	0	0	0	0	0	0	0	0	0	0	0	0	0	0	0	0	1	1	-0.670031	down
	hsa-miR-196a-5p	112.79	121.28	199.05	135.32	157.81	102.41	91.18	85.27	122.1	56.57	156.57	83.7	126.77	82.76	3619.77	170.5	164.86	146.61	130.99	137.75	151.73	146.75	82.13	75.86	0.000969298	0.380968	1.67732	up	39.2829	118.671	0.331024	1008.27	419.707	2.40233
	hsa-miR-196b-5p	112.79	121.28	199.05	135.32	157.81	102.41	91.18	85.27	122.1	56.57	156.57	83.7	126.77	82.76	3619.77	170.5	164.86	146.61	130.99	137.75	151.73	146.75	82.13	75.86	0.000966045	0.380968	1.67733	up	39.2829	118.671	0.331024	1008.27	419.707	2.40233
	hsa-miR-197-3p	51.27	181.92	222.93	232.34	143.24	259.43	155.89	198.96	118.97	239.16	156.57	289.74	53.63	289.67	259.58	205.54	202.9	207.27	233.16	137.75	148.36	169.33	212.18	95.65	0.968886	1	-0.0264483	down
	hsa-miR-197-5p	0	0	0	0	0	0	2.94	0	0	2.57	0	3.22	9.75	0	0	4.67	0	0	0	0	3.37	0	0	0	0.485061	1	0.819469	up
	hsa-miR-1972	0	0	7.96	0	0	0	0	0	0	0	0	0	0	0	0	0	0	0	0	0	0	0	0	0	0.591293	1	-0.991771	down
	hsa-miR-1976	0	0	0	0	4.86	3.41	0	0	0	0	0	0	4.88	0	0	0	0	10.11	0	3.83	0	0	0	0	0.506273	1	0.66466	up
	hsa-miR-199a-3p	2163.46	2001.1	2181.55	3066.35	2808.95	2966.36	2750.06	3981.57	3162.09	2995.88	1914.39	2861.98	2588.99	2496.66	2451.63	3944.94	2301.69	3447.82	3059.84	2326.44	3088.58	2573.74	3062.93	2114.16	0.53588	1	0.0855598	up
	hsa-miR-199a-5p	82.03	28.3	31.85	63.83	50.98	37.55	58.82	75.79	56.35	51.43	0	12.88	63.38	13.79	14.42	53.72	25.36	75.83	52.39	22.96	74.18	45.15	41.07	26.39	0.970782	1	-0.00831843	down
	hsa-miR-199b-3p	2163.46	2001.1	2181.55	3066.35	2808.95	2966.36	2750.06	3981.57	3162.09	2995.88	1914.39	2861.98	2588.99	2496.66	2451.63	3944.94	2301.69	3447.82	3059.84	2326.44	3088.58	2573.74	3062.93	2114.16	0.536172	1	0.0855606	up
	hsa-miR-199b-5p	0	8.09	55.73	74.04	33.99	44.38	47.06	35.53	34.44	51.43	7.12	128.77	34.13	13.79	21.63	91.09	25.36	45.5	28.82	26.78	47.21	33.87	23.96	19.79	0.645251	1	-0.199406	down
	hsa-miR-19a-3p	451.15	258.73	286.63	531.06	478.27	416.45	585.31	506.87	457.09	558.03	313.13	418.51	175.52	317.25	295.64	238.24	215.59	272.99	594.68	371.16	505.77	462.82	366.18	382.59	0.0729091	1	-0.303484	down
	hsa-miR-19b-1-5p	0	0	0	5.11	0	0	2.94	0	0	0	0	0	0	0	0	2.34	0	0	2.62	0	0	0	0	0	1	1	-0.135753	down
	hsa-miR-19b-3p	451.15	250.64	286.63	528.5	480.7	416.45	579.42	506.87	453.96	558.03	313.13	412.07	175.52	317.25	310.06	238.24	209.24	272.99	594.68	371.16	505.77	462.82	366.18	382.59	0.0818671	1	-0.294944	down
	hsa-miR-200a-3p	1189.39	654.91	1226.12	365.1	322.9	454	420.6	312.65	341.26	326.59	1373.52	521.53	34.13	1172.46	1081.6	273.27	678.46	80.89	413.92	470.65	421.48	0	424.36	405.68	0.258772	1	-0.489371	down
	hsa-miR-200a-5p	0	0	7.96	7.66	2.43	0	0	0	0	0	7.12	0	0	13.79	0	0	0	0	2.62	0	0	0	3.42	3.3	0.776767	1	-0.203921	down
	hsa-miR-200b-5p	10.25	8.09	0	7.66	7.28	0	8.82	7.11	9.39	12.86	28.47	3.22	0	0	7.21	4.67	0	0	7.86	3.83	16.86	0	0	16.49	0.27553	1	-0.438458	down
	hsa-miR-200c-3p	2255.74	1807.05	2619.45	508.08	521.98	703.19	579.42	480.82	479.01	383.16	4028.04	759.76	48.76	2551.83	5660.39	371.37	2092.45	45.5	539.66	1373.67	579.95	56.44	622.85	633.26	0.804663	1	-0.135353	down
	hsa-miR-200c-5p	0	0	0	5.11	2.43	3.41	0	0	3.13	5.14	7.12	3.22	0	0	0	0	12.68	0	0	0	0	0	3.42	0	0.571709	1	-0.910351	down
	hsa-miR-202-5p	0	0	0	0	2.43	0	5.88	0	0	0	7.12	3.22	0	0	0	0	0	0	2.62	0	0	0	0	0	0.383623	1	-1.19029	down
	hsa-miR-203a-3p	82.03	56.6	39.81	15.32	19.42	13.65	32.35	26.05	3.13	12.86	78.28	19.32	14.63	55.17	86.53	9.34	145.84	45.5	26.2	45.92	10.12	0	41.07	26.39	0.439227	1	0.41287	up
	hsa-miR-204-3p	0	4.04	0	0	0	0	0	2.37	0	0	7.12	9.66	0	13.79	0	0	0	0	0	0	0	0	0	0	0.526288	1	-1.29802	down
	hsa-miR-204-5p	205.07	97.02	175.16	66.38	116.53	105.82	41.18	144.48	50.09	79.72	135.22	141.65	73.14	68.97	57.69	84.08	88.77	91	96.93	118.62	77.55	67.73	68.45	105.54	0.156697	1	-0.3	down
	hsa-miR-205-3p	0	0	7.96	0	0	0	0	0	0	0	0	0	0	0	0	0	0	0	0	0	0	0	0	0	0.591277	1	-0.991733	down
	hsa-miR-205-5p	20.51	8.09	15.92	20.43	7.28	13.65	2.94	21.32	9.39	7.71	21.35	3.22	9.75	13.79	144.21	11.68	114.13	65.72	2.62	7.65	13.49	33.87	20.53	19.79	0.00244683	0.399554	1.59408	up	7.0886	12.6508	0.560327	46.0721	38.1025	1.20916
	hsa-miR-208b-3p	0	0	0	0	0	6.83	0	2.37	0	0	0	0	0	0	0	0	0	0	2.62	3.83	0	0	0	0	1	1	-0.14366	down
	hsa-miR-20a-3p	0	0	0	5.11	4.86	10.24	8.82	2.37	0	15.43	0	0	0	0	0	0	0	0	2.62	0	3.37	0	3.42	6.6	0.125661	1	-1.1695	down
	hsa-miR-20a-5p	348.61	262.77	358.28	814.46	468.56	549.58	758.84	701.1	535.36	745.76	320.25	544.07	263.29	358.64	324.48	583.92	291.67	293.22	568.48	382.64	812.61	282.21	766.59	560.7	0.420072	1	-0.165038	down
	hsa-miR-20b-5p	61.52	56.6	39.81	117.45	84.97	95.58	117.65	165.8	90.79	131.15	56.93	103.02	63.38	27.59	79.32	116.78	57.07	111.22	94.31	53.57	138.24	158.04	140.31	72.56	0.918878	1	0.0128208	up
	hsa-miR-21-3p	0	0	0	12.77	0	3.41	8.82	7.11	3.13	5.14	14.23	0	0	0	28.84	2.34	0	5.06	7.86	3.83	3.37	11.29	6.84	0	0.869285	1	0.136405	up
	hsa-miR-21-5p	8869.16	5716.27	7906.11	11987.1	5625.19	7052.35	6697.2	10367.2	6440.02	7547.57	6988.58	8663.21	2759.64	9848.68	11234.2	5869.53	10259.3	5636.84	9412.68	9382.31	6527.84	7845.39	7782.23	7124.15	0.848509	1	0.0316751	up
	hsa-miR-210-3p	0	4.04	7.96	7.66	4.86	0	2.94	0	12.52	5.14	7.12	3.22	0	13.79	7.21	4.67	0	0	10.48	3.83	3.37	0	3.42	3.3	0.847028	1	-0.0761956	down
	hsa-miR-211-5p	0	0	0	0	0	10.24	0	0	3.13	0	0	0	0	0	0	0	0	0	0	0	0	0	0	0	0.325238	1	-1.79057	down
	hsa-miR-2110	10.25	12.13	23.89	17.87	21.85	6.83	20.59	23.69	21.92	23.14	28.47	28.97	19.5	27.59	43.26	25.69	12.68	5.06	34.06	15.31	26.97	0	3.42	32.98	0.819561	1	0.142078	up
	hsa-miR-2115-3p	0	0	0	0	2.43	3.41	0	2.37	0	0	0	6.44	0	0	7.21	0	12.68	0	0	0	6.74	0	3.42	3.3	0.375949	1	0.74359	up
	hsa-miR-2115-5p	0	0	0	0	0	0	0	0	0	0	0	0	0	0	0	0	6.34	0	2.62	0	0	0	0	0	0.508729	1	1.33948	up
	hsa-miR-2116-3p	0	4.04	0	2.55	0	0	0	7.11	0	5.14	0	0	0	0	0	0	0	0	0	0	3.37	11.29	0	3.3	0.739733	1	-0.571165	down
	hsa-miR-2116-5p	0	4.04	0	0	0	0	0	0	0	2.57	0	0	4.88	0	0	0	0	0	0	0	0	0	6.84	0	1	1	0.572004	up
	hsa-miR-212-3p	0	0	7.96	2.55	0	0	0	2.37	0	0	0	0	0	0	0	0	0	0	2.62	3.83	0	0	0	0	1	1	-0.138299	down
	hsa-miR-212-5p	0	0	0	0	0	0	0	2.37	0	2.57	0	0	0	0	0	0	0	0	0	0	0	0	0	0	1	1	-1.12564	down
	hsa-miR-214-3p	30.76	28.3	0	12.77	2.43	13.65	41.18	23.69	21.92	15.43	49.82	16.1	9.75	27.59	0	23.36	0	5.06	18.34	7.65	23.6	0	17.11	6.6	0.102278	1	-0.67336	down
	hsa-miR-214-5p	0	0	0	0	2.43	0	2.94	0	6.26	2.57	0	0	9.75	0	14.42	0	6.34	0	7.86	0	0	0	0	3.3	0.189213	1	1.03004	up
	hsa-miR-215-3p	0	0	0	0	0	0	0	0	0	0	0	0	0	0	0	0	0	0	0	0	0	0	3.42	0	1	1	0.819045	up
	hsa-miR-215-5p	92.28	56.6	55.73	181.27	89.83	71.68	94.12	130.27	150.28	102.86	71.17	131.99	63.38	82.76	93.74	63.06	50.73	55.61	117.89	145.4	94.41	79.02	71.87	82.46	0.245256	1	-0.25699	down
	hsa-miR-216a-5p	0	0	7.96	2.55	0	0	0	0	0	2.57	0	0	0	0	0	0	0	0	0	0	0	0	0	0	0.255238	1	-1.47862	down
	hsa-miR-216b-3p	0	0	0	0	0	3.41	0	0	0	0	0	0	0	0	0	0	0	0	0	0	0	0	0	0	1	1	-0.6701	down
	hsa-miR-217-5p	0	0	0	0	0	0	0	0	0	0	0	0	0	0	0	2.34	0	0	0	0	0	0	0	0	1	1	0.819022	up
	hsa-miR-218-5p	10.25	16.17	0	33.19	26.71	6.83	11.76	18.95	6.26	7.71	14.23	16.1	0	13.79	7.21	25.69	6.34	40.44	10.48	26.78	30.35	11.29	10.27	26.39	0.353457	1	0.360155	up
	hsa-miR-219a-1-3p	0	0	0	0	0	0	0	0	0	0	0	3.22	0	0	0	0	0	0	0	0	0	0	0	0	1	1	-0.670052	down
	hsa-miR-219a-5p	0	0	0	5.11	0	0	0	0	0	0	0	0	0	0	0	0	0	0	0	0	0	0	0	0	1	1	-1.03265	down
	hsa-miR-22-3p	164.05	113.19	222.93	441.7	184.51	245.77	385.3	341.07	241.07	257.16	99.63	244.67	258.41	317.25	230.74	315.32	133.16	166.83	429.64	210.45	303.46	304.79	331.96	227.58	0.389922	1	0.167133	up
	hsa-miR-22-5p	0	8.09	7.96	7.66	4.86	3.41	14.71	9.47	9.39	5.14	7.12	0	4.88	13.79	7.21	4.67	0	10.11	20.96	0	10.12	0	6.84	6.6	0.882555	1	0.185916	up
	hsa-miR-221-3p	543.43	691.29	621.02	817.01	793.89	969.44	979.43	1402.2	660.6	1054.35	747.25	1126.76	677.72	1020.73	1139.29	987.99	507.26	697.65	1404.17	585.44	954.22	812.76	1170.42	837.75	0.579321	1	0.080525	up
	hsa-miR-221-5p	10.25	8.09	23.89	17.87	4.86	13.65	17.65	18.95	6.26	12.86	14.23	9.66	9.75	55.17	0	9.34	6.34	0	15.72	7.65	0	0	10.27	9.89	0.329515	1	-0.460365	down
	hsa-miR-222-3p	235.83	206.17	183.12	224.68	184.51	204.81	235.3	400.29	169.06	210.87	206.38	209.26	214.53	289.67	245.16	240.57	177.54	141.55	316.99	149.23	239.4	338.65	229.29	237.47	0.517392	1	0.0983879	up
	hsa-miR-222-5p	0	0	0	0	7.28	0	2.94	2.37	3.13	0	0	0	0	0	0	0	0	0	2.62	0	0	0	0	0	0.395834	1	-1.36776	down
	hsa-miR-223-3p	9525.37	9855.92	14323.4	28988.6	16288	30615.9	9967.85	23143.3	22015.7	30352.3	6248.44	40908	14280.9	34208.3	29174.5	10781.4	12580	29453.1	17848.2	19009.5	15699.2	8161.47	14705.5	10524.6	0.735383	1	-0.0873726	down
	hsa-miR-223-5p	123.04	137.45	127.39	163.4	126.25	242.36	73.53	158.69	169.06	239.16	120.98	273.64	117.02	358.64	201.9	121.45	126.82	257.83	149.32	156.88	141.62	101.6	116.36	82.46	0.988377	1	-0.0197671	down
	hsa-miR-224-5p	123.04	56.6	55.73	51.06	118.96	112.65	120.59	56.85	131.49	90.01	14.23	83.7	277.91	137.94	511.96	182.18	63.41	121.33	68.11	107.14	107.9	158.04	239.56	82.46	0.00119997	0.380968	1.01004	up	37.4572	84.5758	0.442883	125.877	171.495	0.733998
	hsa-miR-2276-3p	0	4.04	0	0	0	0	0	0	0	0	0	0	0	0	21.63	0	0	0	0	0	0	0	0	0	0.547011	1	1.21405	up
	hsa-miR-2277-3p	0	0	0	0	0	0	0	0	0	2.57	0	3.22	0	0	0	0	0	0	0	0	3.37	0	0	0	1	1	-0.306661	down
	hsa-miR-2277-5p	0	0	0	2.55	0	0	0	0	0	0	0	0	0	0	0	0	0	0	0	0	0	0	0	0	1	1	-0.669999	down
	hsa-miR-2278	0	0	0	0	0	0	0	0	0	0	0	0	0	0	0	0	0	5.06	0	0	0	0	0	0	1	1	0.837721	up
	hsa-miR-2355-3p	0	0	0	5.11	2.43	0	2.94	0	6.26	7.71	0	3.22	0	0	0	2.34	0	0	2.62	3.83	0	0	6.84	0	0.558056	1	-0.523442	down
	hsa-miR-2355-5p	0	0	0	0	0	0	5.88	0	0	0	0	0	0	0	0	0	0	0	0	0	0	0	0	0	0.575021	1	-1.1154	down
	hsa-miR-23a-3p	2019.91	3048.14	2436.33	4526.76	3882.04	4481.96	3305.95	5435.88	3781.98	4402.53	2996.12	5740.06	2057.54	3379.45	3352.97	1943.28	2510.94	3184.94	4904.13	2812.4	3189.74	2731.78	5088.91	4089.79	0.182889	1	-0.20341	down
	hsa-miR-23a-5p	0	8.09	0	0	14.57	17.07	8.82	4.74	9.39	2.57	7.12	9.66	19.5	13.79	7.21	11.68	0	0	10.48	0	6.74	0	0	0	0.79657	1	-0.251737	down
	hsa-miR-23b-3p	1948.14	2983.46	2396.52	4424.63	3775.22	4314.7	3214.77	5322.19	3694.32	4279.1	2974.77	5582.31	2008.79	3296.69	3273.65	1903.57	2428.51	3144.5	4807.2	2743.52	3061.61	2551.16	4931.49	3987.55	0.174813	1	-0.208041	down
	hsa-miR-23b-5p	10.25	4.04	0	2.55	9.71	0	8.82	4.74	9.39	2.57	7.12	3.22	9.75	0	0	7.01	6.34	0	7.86	7.65	3.37	11.29	20.53	9.89	0.430316	1	0.580247	up
	hsa-miR-23c	379.37	533.63	318.47	799.14	631.23	675.88	635.31	985.33	660.6	684.04	505.28	933.6	380.3	427.6	822.02	378.38	374.1	551.04	874.99	516.56	475.43	462.82	852.14	712.42	0.330587	1	-0.159388	down
	hsa-miR-24-2-5p	0	0	0	0	0	0	0	0	0	0	0	0	0	0	0	0	0	0	0	0	0	22.58	0	0	0.302808	1	1.92241	up
	hsa-miR-24-3p	440.89	505.33	437.9	824.67	789.03	897.76	994.14	1042.17	679.38	915.48	405.65	956.14	980.01	510.37	548.01	689.02	424.83	566.21	909.05	684.92	778.89	666.01	1036.95	867.43	0.895625	1	0.0219448	up
	hsa-miR-25-3p	2594.1	2041.53	2324.86	3148.05	2673	3000.49	3300.07	3038.88	3115.13	3718.5	3102.87	3805.24	1916.15	2303.54	2047.84	2169.84	2067.09	3270.88	2748.09	2073.9	3796.67	2878.53	3042.4	2387.91	0.136702	1	-0.185929	down
	hsa-miR-25-5p	30.76	28.3	15.92	7.66	12.14	10.24	2.94	18.95	3.13	25.72	14.23	6.44	4.88	13.79	7.21	21.02	6.34	40.44	18.34	15.31	16.86	0	10.27	13.19	1	1	0.184271	up
	hsa-miR-26a-1-3p	0	0	0	7.66	4.86	0	2.94	0	3.13	5.14	7.12	3.22	0	13.79	0	4.67	12.68	5.06	5.24	3.83	0	0	0	6.6	0.522575	1	0.340898	up
	hsa-miR-26a-2-3p	0	0	0	7.66	4.86	0	5.88	14.21	6.26	7.71	35.58	6.44	0	0	0	2.34	25.36	15.17	0	15.31	6.74	0	13.69	0	1	1	-0.0174962	down
	hsa-miR-26a-5p	13247.3	12168.3	12444.4	20139.3	17863.7	17180.3	20126.9	23065.2	17798.5	18312.2	13592.9	23005.3	11028.8	13835.1	24264	11465.8	13537.5	14650.7	23360.1	12366.9	17307.5	14381.3	20246.1	20904.1	0.645527	1	-0.0592742	down
	hsa-miR-26b-3p	0	8.09	0	7.66	29.13	0	2.94	21.32	9.39	7.71	28.47	19.32	0	0	0	0	19.02	25.28	7.86	22.96	13.49	0	6.84	13.19	0.795043	1	-0.198037	down
	hsa-miR-26b-5p	17789.6	14864.7	15875.9	24520.6	21252.9	20150.1	21832.8	25374.5	20688.2	23493.9	15436.1	25030.3	13383.8	17380	22627.1	14724	19111	19049	24795.7	17413.9	20750.2	17948.5	21454.2	24746.5	0.710417	1	-0.0417498	down
	hsa-miR-27a-3p	1579.02	1285.55	1170.39	2297.85	1689.74	1945.71	1917.69	2067.76	1762.63	1465.8	1167.14	2176.26	1438.33	1324.19	1456.56	1048.72	1604.21	1541.91	2313.22	1706.57	1335.24	1557.79	2416.12	1909.67	0.84795	1	-0.026399	down
	hsa-miR-27a-5p	0	12.13	0	53.62	12.14	30.72	14.71	16.58	31.31	25.72	28.47	54.73	24.38	41.38	21.63	39.71	25.36	20.22	20.96	34.44	13.49	0	17.11	32.98	0.731162	1	0.0916324	up
	hsa-miR-27b-3p	1579.02	1309.81	1178.35	2371.89	1757.72	2007.15	2000.04	2126.98	1837.77	1506.94	1216.95	2247.09	1487.09	1337.99	1485.4	1093.09	1642.25	1572.25	2370.85	1767.79	1389.19	1602.94	2460.61	1962.44	0.826341	1	-0.0303928	down
	hsa-miR-27b-5p	0	0	7.96	2.55	0	6.83	2.94	2.37	0	2.57	14.23	3.22	0	0	7.21	2.34	0	5.06	5.24	11.48	3.37	33.87	3.42	0	0.477458	1	0.671652	up
	hsa-miR-28-3p	287.09	210.22	262.74	329.36	293.76	296.98	211.77	232.12	209.76	231.44	142.33	321.93	156.02	275.87	346.11	126.13	336.06	257.83	301.27	344.38	289.98	191.9	181.38	273.75	0.741128	1	0.0581247	up
	hsa-miR-28-5p	30.76	4.04	0	22.98	14.57	20.48	2.94	26.05	18.78	20.57	0	22.54	39.01	27.59	7.21	28.03	12.68	15.17	31.44	11.48	3.37	0	10.27	13.19	0.595508	1	0.213601	up
	hsa-miR-296-3p	0	0	0	0	0	0	0	2.37	0	0	0	3.22	4.88	0	0	4.67	0	0	0	0	0	0	0	0	0.636992	1	0.606758	up
	hsa-miR-296-5p	0	0	0	2.55	12.14	6.83	0	4.74	0	7.71	0	3.22	0	13.79	7.21	4.67	6.34	0	13.1	3.83	3.37	0	10.27	0	0.459433	1	0.432919	up
	hsa-miR-299-5p	0	0	0	0	2.43	0	2.94	0	0	0	0	0	0	0	0	0	0	0	0	0	0	0	0	0	1	1	-1.12582	down
	hsa-miR-29a-3p	3670.7	2037.48	3001.62	2851.88	3117.28	2239.27	2423.58	3057.83	2877.19	2787.59	2490.84	2861.98	1267.68	3200.13	2458.84	1347.68	2910.41	2310.34	3366.35	3149.12	1881.47	2336.69	2754.92	3149.8	0.416466	1	-0.126306	down
	hsa-miR-29a-5p	0	0	7.96	7.66	0	3.41	5.88	11.84	9.39	5.14	0	3.22	0	0	0	2.34	0	0	15.72	0	3.37	0	3.42	13.19	0.727266	1	-0.179348	down
	hsa-miR-29b-1-5p	0	8.09	7.96	5.11	2.43	0	5.88	0	0	7.71	0	9.66	14.63	0	28.84	4.67	6.34	10.11	7.86	0	0	0	0	9.89	0.287275	1	0.713392	up
	hsa-miR-29b-2-5p	0	0	7.96	0	16.99	3.41	2.94	7.11	3.13	5.14	14.23	9.66	0	0	0	4.67	6.34	0	13.1	19.13	6.74	0	0	0	0.774333	1	-0.183743	down
	hsa-miR-29b-3p	1332.94	836.82	851.92	1432.32	1539.22	1000.16	1397.09	2065.4	1656.18	1437.51	782.83	1422.94	560.7	937.97	1074.39	696.03	1058.91	1268.92	1823.33	1373.67	1116.07	869.2	1368.91	1883.28	0.464617	1	-0.129339	down
	hsa-miR-29c-3p	3937.29	2166.85	3168.82	3056.14	3379.49	2351.92	2650.05	3344.43	3108.87	3029.31	2604.7	3061.58	1331.06	3420.83	2523.74	1427.09	3106.97	2522.67	3609.99	3432.27	2087.15	2494.72	3066.35	3486.22	0.455068	1	-0.117936	down
	hsa-miR-29c-5p	20.51	44.47	39.81	74.04	72.83	85.34	50	113.69	59.48	74.58	7.12	48.29	24.38	13.79	86.53	60.73	31.7	50.55	75.97	34.44	53.95	0	71.87	62.67	0.408697	1	-0.216875	down
	hsa-miR-301a-3p	0	0	0	22.98	7.28	34.14	35.29	45	31.31	38.57	7.12	16.1	14.63	0	7.21	14.01	12.68	40.44	49.77	19.13	47.21	22.58	34.22	46.18	0.301392	1	0.395625	up
	hsa-miR-301a-5p	0	0	0	0	0	0	8.82	0	0	2.57	0	0	0	0	0	2.34	0	0	0	0	0	0	3.42	0	0.658141	1	-0.458129	down
	hsa-miR-301b-3p	0	0	0	5.11	0	3.41	0	2.37	0	5.14	0	0	0	0	0	2.34	6.34	0	0	0	0	0	0	0	0.693863	1	-0.818441	down
	hsa-miR-3064-3p	0	0	0	0	2.43	0	0	0	0	0	0	0	0	0	0	0	0	0	0	0	0	0	0	0	1	1	-0.670031	down
	hsa-miR-3064-5p	0	0	0	5.11	4.86	3.41	5.88	0	3.13	0	0	0	0	0	0	4.67	0	0	5.24	7.65	0	0	10.27	0	0.788771	1	0.409205	up
	hsa-miR-3065-3p	0	0	0	2.55	0	3.41	0	2.37	3.13	5.14	0	0	4.88	0	0	0	0	5.06	0	0	0	11.29	3.42	0	1	1	-0.151312	down
	hsa-miR-3065-5p	0	12.13	0	28.08	0	6.83	11.76	7.11	0	12.86	7.12	16.1	24.38	27.59	14.42	0	0	20.22	15.72	0	13.49	0	20.53	16.49	0.392702	1	0.442277	up
	hsa-miR-3074-5p	0	0	15.92	0	2.43	3.41	0	2.37	0	0	0	3.22	0	0	0	4.67	12.68	5.06	0	0	3.37	0	0	0	1	1	0.270897	up
	hsa-miR-30a-3p	389.63	359.79	262.74	326.8	325.32	392.56	302.95	319.76	284.9	280.3	306.02	518.31	190.15	386.22	374.96	249.92	456.53	328.6	395.58	378.81	256.26	462.82	383.29	346.31	0.653406	1	0.0650044	up
	hsa-miR-30a-5p	6357.08	5506.06	5366.28	9398.19	6489.49	7417.6	8529.59	8623.98	8124.38	7925.59	5707.58	9545.3	5446.15	5820.93	10131	5582.25	6613.4	6986.64	8684.4	6504.86	7333.7	6942.33	8983.45	6899.87	0.85881	1	-0.0200004	down
	hsa-miR-30b-3p	10.25	0	7.96	0	2.43	0	0	0	0	2.57	0	0	4.88	0	0	0	6.34	0	0	0	0	0	0	0	1	1	-0.427881	down
	hsa-miR-30b-5p	225.57	210.22	238.86	316.59	252.49	262.84	264.71	357.65	266.12	252.01	220.62	367	78.01	193.11	360.53	95.76	291.67	267.94	327.47	252.54	283.23	327.36	308	273.75	0.674997	1	-0.0778328	down
	hsa-miR-30c-1-3p	0	8.09	7.96	2.55	2.43	13.65	0	4.74	0	0	0	0	4.88	0	0	4.67	0	0	10.48	3.83	3.37	0	0	0	0.828523	1	-0.0649993	down
	hsa-miR-30c-2-3p	30.76	24.26	0	17.87	9.71	17.07	14.71	16.58	25.05	5.14	28.47	12.88	19.5	0	0	9.34	12.68	20.22	23.58	0	3.37	0	23.96	0	0.14208	1	-0.586376	down
	hsa-miR-30c-5p	922.8	885.33	939.5	1072.33	1136.21	1174.25	941.2	1125.07	901.67	1103.2	747.25	1165.4	409.56	565.54	879.7	509.18	798.93	1016.15	1076.71	853.28	1058.75	1207.85	1064.32	880.62	0.119278	1	-0.216201	down
	hsa-miR-30d-3p	30.76	8.09	0	12.77	19.42	3.41	8.82	7.11	3.13	5.14	0	6.44	0	0	0	0	0	5.06	13.1	3.83	6.74	33.87	6.84	6.6	0.446171	1	-0.525148	down
	hsa-miR-30d-5p	4573	4325.61	3829.65	5856.96	4651.65	5280.73	5938.36	6125.13	5654.19	5348.87	4426.57	6982.72	4163.84	3710.5	8357.19	3991.66	4964.81	5222.29	6106.59	4721.76	5148.76	5045.89	6611.82	4825.29	0.842338	1	0.0229538	up
	hsa-miR-30e-3p	389.63	319.37	262.74	298.72	315.61	378.9	288.24	312.65	262.99	270.02	270.43	505.43	170.65	386.22	374.96	240.57	443.85	323.55	385.1	359.68	246.14	417.67	369.6	326.52	0.589117	1	0.0801563	up
	hsa-miR-30e-5p	3537.41	2708.56	2874.23	5959.08	3454.75	3898.25	5088.34	4931.37	4570.94	4307.39	3038.82	5424.56	2818.15	2993.23	3929.83	2847.18	3753.73	3655.1	5111.09	3202.69	3911.31	3533.25	5205.27	4340.46	0.43839	1	-0.0989046	down
	hsa-miR-31-5p	0	4.04	7.96	12.77	29.13	20.48	14.71	16.58	9.39	18	14.23	6.44	4.88	13.79	21.63	16.35	6.34	5.06	15.72	7.65	10.12	0	30.8	9.89	0.838538	1	-0.101898	down
	hsa-miR-3115	0	0	0	0	0	0	0	0	0	0	0	0	0	0	0	2.34	0	0	0	0	0	0	0	0	1	1	0.819022	up
	hsa-miR-3117-3p	0	0	0	0	0	0	0	0	0	0	0	0	0	0	0	0	0	0	0	0	0	0	3.42	0	1	1	0.819045	up
	hsa-miR-3120-3p	0	0	0	0	0	0	0	0	0	0	0	0	0	0	0	2.34	0	0	0	3.83	0	0	0	0	0.500047	1	1.33834	up
	hsa-miR-3124-5p	0	0	0	0	0	0	0	0	0	2.57	0	0	0	0	0	0	0	0	0	0	0	0	0	3.3	1	1	0.1491	up
	hsa-miR-3127-5p	0	0	0	0	2.43	0	0	0	0	2.57	0	3.22	4.88	0	0	0	0	0	0	3.83	0	0	0	0	1	1	-0.133003	down
	hsa-miR-3128	0	4.04	0	0	4.86	0	0	0	0	0	0	0	0	0	0	0	0	0	0	0	0	0	0	0	0.285915	1	-1.49468	down
	hsa-miR-3129-5p	0	0	0	0	0	0	0	0	0	0	0	0	0	0	0	0	0	0	2.62	0	0	0	0	0	1	1	0.818941	up
	hsa-miR-3130-3p	0	0	0	0	0	0	0	0	0	0	0	0	9.75	0	0	0	0	0	0	3.83	0	0	0	0	0.315083	1	1.88122	up
	hsa-miR-3135a	0	4.04	0	0	0	0	0	0	0	0	0	0	0	0	0	0	0	0	0	0	0	0	0	0	1	1	-0.683746	down
	hsa-miR-3136-3p	0	0	0	0	0	0	0	0	0	0	0	0	0	0	0	2.34	0	0	0	0	0	0	0	0	1	1	0.819022	up
	hsa-miR-3136-5p	0	0	0	0	0	0	0	0	0	2.57	0	0	0	0	0	0	0	0	0	0	0	0	0	0	1	1	-0.669997	down
	hsa-miR-3138	0	0	0	2.55	4.86	0	0	0	9.39	0	14.23	3.22	0	13.79	14.42	4.67	0	0	5.24	0	0	0	0	0	1	1	-0.0525469	down
	hsa-miR-3140-3p	0	0	0	0	0	0	0	2.37	0	0	0	0	0	0	0	0	0	0	5.24	0	0	0	0	0	1	1	0.618391	up
	hsa-miR-3140-5p	0	0	0	0	0	0	0	2.37	0	0	0	0	0	0	0	0	0	0	0	0	0	0	0	3.3	1	1	0.149173	up
	hsa-miR-3143	0	0	0	2.55	0	0	0	2.37	0	7.71	0	6.44	0	0	0	0	0	0	2.62	0	0	0	0	0	0.243597	1	-1.51283	down
	hsa-miR-3145-3p	0	0	0	0	0	0	0	0	0	0	0	3.22	0	0	0	0	0	0	0	0	0	0	0	0	1	1	-0.670052	down
	hsa-miR-3146	0	4.04	7.96	0	0	3.41	0	0	0	0	0	0	0	0	14.42	0	0	0	0	0	0	0	0	0	1	1	-0.193123	down
	hsa-miR-3150a-3p	0	0	0	0	0	0	0	0	0	0	0	0	0	0	0	0	0	0	0	0	0	0	0	3.3	1	1	0.819097	up
	hsa-miR-3150a-5p	0	0	0	0	0	0	0	0	0	0	0	0	0	0	0	0	0	5.06	0	0	0	0	0	0	1	1	0.839154	up
	hsa-miR-3150b-3p	0	0	7.96	0	0	0	0	0	0	0	0	0	0	0	7.21	0	6.34	0	2.62	0	0	0	0	0	0.649917	1	1.02	up
	hsa-miR-3151-5p	0	0	0	0	0	0	0	0	0	0	0	0	0	0	0	0	0	0	0	0	0	11.29	0	0	0.582207	1	1.11332	up
	hsa-miR-3157-3p	0	0	0	0	0	0	0	2.37	0	0	0	0	0	0	0	0	0	0	0	0	0	0	0	0	1	1	-0.669924	down
	hsa-miR-3157-5p	0	0	0	5.11	7.28	0	0	0	3.13	5.14	0	0	0	0	0	4.67	0	0	0	0	0	0	0	0	0.492922	1	-1.16192	down
	hsa-miR-3158-3p	0	0	7.96	2.55	0	0	0	0	0	0	14.23	3.22	4.88	0	0	2.34	19.02	5.06	0	0	0	0	3.42	0	0.832314	1	0.6512	up
	hsa-miR-3164	0	0	0	0	0	0	0	0	0	0	0	0	14.63	0	0	0	0	0	0	0	0	0	0	0	0.274894	1	2.00041	up
	hsa-miR-3173-5p	0	4.04	7.96	0	9.71	3.41	5.88	7.11	3.13	0	21.35	6.44	0	0	7.21	11.68	19.02	10.11	2.62	7.65	6.74	11.29	0	3.3	0.654795	1	0.335886	up
	hsa-miR-3174	0	0	0	0	0	3.41	0	0	0	0	0	3.22	0	0	0	0	0	0	2.62	0	0	0	0	0	1	1	-0.306928	down
	hsa-miR-3176	0	0	0	2.55	0	0	0	0	0	0	0	0	0	0	0	0	0	0	0	0	0	0	0	0	1	1	-0.669999	down
	hsa-miR-3177-3p	0	0	0	0	0	0	0	0	0	0	0	0	0	0	7.21	2.34	0	0	0	0	0	0	0	0	0.503302	1	1.34166	up
	hsa-miR-3179	0	0	0	0	0	0	2.94	0	0	0	0	0	0	0	0	0	0	0	0	0	0	0	0	0	1	1	-0.670073	down
	hsa-miR-3180-5p	0	0	0	0	2.43	0	0	0	0	0	0	0	0	0	0	0	0	0	0	0	0	0	0	0	1	1	-0.670031	down
	hsa-miR-3183	10.25	0	0	0	0	0	0	0	3.13	0	0	0	0	0	0	0	0	0	0	0	0	0	0	0	0.532903	1	-1.2872	down
	hsa-miR-3187-3p	0	0	0	0	0	0	2.94	4.74	0	2.57	0	0	0	0	7.21	4.67	0	5.06	2.62	0	0	0	0	3.3	0.454251	1	0.73271	up
	hsa-miR-3188	0	0	0	0	0	0	0	0	0	0	0	3.22	0	0	0	0	0	0	0	0	0	0	0	0	1	1	-0.670052	down
	hsa-miR-3192-5p	0	0	0	0	0	0	8.82	2.37	0	0	0	0	0	0	0	0	0	0	0	0	0	0	0	0	0.321526	1	-1.68438	down
	hsa-miR-3194-5p	0	0	0	0	0	0	2.94	0	0	0	0	0	0	0	0	0	0	0	0	0	0	0	0	0	1	1	-0.670073	down
	hsa-miR-3199	0	0	0	0	0	0	0	2.37	0	0	0	0	0	0	0	2.34	0	0	0	0	3.37	0	0	0	1	1	0.668337	up
	hsa-miR-32-3p	0	0	0	0	2.43	6.83	2.94	9.47	3.13	2.57	0	0	0	0	0	0	0	0	7.86	3.83	0	0	3.42	6.6	1	1	-0.131267	down
	hsa-miR-32-5p	184.56	56.6	71.66	199.15	160.23	167.26	152.94	312.65	103.32	159.44	56.93	180.28	117.02	110.35	137	74.74	82.43	141.55	186	61.22	138.24	90.31	236.14	161.61	0.415593	1	-0.188144	down
	hsa-miR-3200-3p	10.25	4.04	0	0	0	3.41	0	0	0	7.71	0	9.66	0	0	0	0	0	0	0	0	0	11.29	3.42	9.89	0.646181	1	-0.415925	down
	hsa-miR-3200-5p	0	0	0	0	0	0	0	2.37	0	0	0	6.44	0	0	0	0	6.34	0	2.62	0	3.37	11.29	0	0	0.479937	1	0.607565	up
	hsa-miR-3202	0	0	0	0	0	0	0	0	0	0	0	6.44	0	0	0	0	0	0	2.62	0	0	0	0	0	1	1	-0.371715	down
	hsa-miR-320a-3p	1189.39	1447.26	1329.63	1498.71	1257.6	1583.88	1794.15	2171.98	1433.9	2147.26	1743.59	1841.45	1877.14	1131.08	1817.09	2125.46	1166.7	1364.97	2025.05	1285.67	1439.77	1444.91	2484.57	1335.78	0.736741	1	0.050785	up
	hsa-miR-320b	1168.88	1427.05	1329.63	1483.39	1255.17	1563.4	1773.57	2157.77	1421.38	2118.98	1743.59	1822.14	1872.27	1131.08	1802.67	2104.44	1160.36	1354.86	2004.09	1270.36	1416.16	1399.75	2443.5	1299.5	0.760139	1	0.0464999	up
	hsa-miR-320c	256.33	177.88	135.35	142.98	106.82	174.09	144.12	232.12	118.97	120.86	220.62	177.06	209.65	179.32	461.48	221.89	259.97	161.77	238.4	195.15	134.87	338.65	256.67	122.03	0.0137184	0.918215	0.500951	up	48.1703	167.267	0.287985	93.7407	231.654	0.404658
	hsa-miR-323a-3p	0	8.09	23.89	2.55	2.43	3.41	0	2.37	3.13	0	0	3.22	0	0	0	4.67	0	0	0	0	0	0	3.42	0	0.0679973	1	-1.38758	down
	hsa-miR-323b-3p	0	0	0	2.55	9.71	0	0	0	3.13	0	7.12	0	0	0	0	0	0	0	0	0	6.74	0	0	6.6	0.582294	1	-0.391432	down
	hsa-miR-324-3p	0	8.09	31.85	12.77	19.42	17.07	14.71	18.95	0	15.43	7.12	16.1	9.75	13.79	0	14.01	19.02	5.06	10.48	0	13.49	11.29	10.27	0	0.273112	1	-0.567394	down
	hsa-miR-324-5p	51.27	32.34	31.85	35.74	72.83	47.79	52.94	47.37	40.7	48.86	35.58	38.63	24.38	110.35	21.63	35.04	25.36	5.06	44.54	45.92	53.95	67.73	30.8	29.68	0.548851	1	-0.217092	down
	hsa-miR-326	0	0	0	2.55	0	3.41	0	0	0	2.57	0	0	0	0	0	4.67	6.34	0	0	0	0	0	3.42	0	0.691107	1	0.548657	up
	hsa-miR-328-3p	30.76	64.68	55.73	81.7	87.4	95.58	76.47	85.27	93.92	108.01	56.93	96.58	78.01	82.76	86.53	95.76	57.07	116.28	123.13	65.05	77.55	45.15	95.82	98.95	0.378523	1	0.161372	up
	hsa-miR-329-3p	0	0	0	2.55	0	0	0	0	0	0	0	0	0	0	0	0	6.34	0	0	0	0	0	0	0	1	1	0.234157	up
	hsa-miR-330-3p	0	0	0	2.55	2.43	0	0	0	3.13	0	0	0	0	0	14.42	0	0	0	0	0	0	0	0	0	1	1	0.016795	up
	hsa-miR-330-5p	0	0	15.92	5.11	2.43	0	0	9.47	0	2.57	0	9.66	4.88	0	0	0	0	0	0	0	0	0	0	3.3	0.0664449	1	-1.72325	down
	hsa-miR-331-3p	0	0	0	7.66	14.57	13.65	14.71	30.79	6.26	10.29	14.23	19.32	0	13.79	0	9.34	0	5.06	20.96	11.48	16.86	22.58	6.84	16.49	1	1	-0.133379	down
	hsa-miR-331-5p	0	0	0	0	2.43	0	2.94	0	0	0	7.12	0	0	0	0	0	0	0	10.48	0	0	0	0	0	1	1	0.205371	up
	hsa-miR-335-3p	0	4.04	15.92	12.77	16.99	10.24	5.88	16.58	18.78	23.14	0	6.44	0	13.79	50.47	16.35	25.36	15.17	13.1	68.88	20.23	45.15	13.69	23.09	0.00636369	0.638914	1.0849	up	7.6287	10.8983	0.699987	19.531	25.44	0.767727
	hsa-miR-335-5p	92.28	153.62	111.47	222.13	189.37	112.65	129.41	182.38	212.89	169.72	78.28	125.55	156.02	27.59	237.95	107.44	145.84	242.66	178.14	279.33	212.42	259.63	188.22	115.44	0.202903	1	0.287291	up
	hsa-miR-337-3p	0	4.04	0	0	4.86	0	0	0	0	5.14	0	0	0	0	0	0	0	0	0	0	3.37	0	0	0	0.396035	1	-1.15865	down
	hsa-miR-337-5p	0	20.21	0	2.55	2.43	3.41	2.94	7.11	3.13	0	0	0	0	0	14.42	0	0	0	2.62	0	3.37	0	3.42	0	0.393599	1	-0.888787	down
	hsa-miR-338-3p	112.79	72.77	159.24	194.04	99.54	163.85	97.06	165.8	169.06	120.86	71.17	202.82	112.14	151.73	86.53	88.76	82.43	171.89	133.61	130.1	151.73	146.75	133.47	102.24	0.646714	1	-0.0995882	down
	hsa-miR-339-3p	0	4.04	15.92	43.4	19.42	17.07	32.35	23.69	31.31	28.29	21.35	38.63	34.13	55.17	21.63	44.38	12.68	10.11	10.48	15.31	26.97	22.58	37.64	16.49	0.614904	1	0.0921179	up
	hsa-miR-339-5p	133.29	177.88	214.97	232.34	369.02	256.01	320.59	215.54	231.68	259.73	241.97	309.06	126.77	262.08	209.11	256.92	158.52	348.83	322.23	264.02	316.95	158.04	256.67	191.3	0.953382	1	-0.0117832	down
	hsa-miR-33a-5p	10.25	12.13	0	7.66	2.43	17.07	8.82	9.47	3.13	0	0	9.66	0	0	14.42	2.34	12.68	0	5.24	0	6.74	0	0	0	0.139716	1	-0.937055	down
	hsa-miR-33b-5p	0	0	0	0	0	0	0	0	0	0	0	0	0	0	0	0	0	0	5.24	0	0	0	0	0	1	1	1.18248	up
	hsa-miR-340-3p	0	4.04	0	10.21	4.86	10.24	5.88	14.21	9.39	7.71	0	3.22	9.75	13.79	0	2.34	6.34	20.22	7.86	3.83	3.37	0	6.84	3.3	1	1	-0.110634	down
	hsa-miR-340-5p	143.55	52.55	31.85	130.21	55.84	78.51	102.94	104.22	103.32	105.43	71.17	135.21	34.13	27.59	86.53	53.72	63.41	85.94	96.93	141.58	87.67	101.6	58.18	32.98	0.249131	1	-0.286556	down
	hsa-miR-342-3p	5803.4	5473.71	7149.74	5458.66	8812.88	4307.87	4714.8	5814.85	5444.43	7601.57	5415.79	6441.87	2866.91	5862.31	6085.82	3860.86	7767.42	7937.07	6803.43	5333.99	5620.82	4278.28	4705.62	8024.57	0.805725	1	-0.0420104	down
	hsa-miR-342-5p	112.79	52.55	151.28	25.53	72.83	30.72	29.41	26.05	37.57	36	42.7	48.29	19.5	41.38	86.53	32.7	95.11	40.44	28.82	72.7	70.81	56.44	54.76	42.88	1	1	0.0411321	up
	hsa-miR-345-5p	0	24.26	0	5.11	9.71	6.83	23.53	9.47	6.26	20.57	0	9.66	14.63	0	14.42	9.34	12.68	0	15.72	3.83	13.49	0	6.84	19.79	1	1	-0.0252507	down
	hsa-miR-34b-3p	10.25	0	0	0	0	0	2.94	0	0	5.14	0	0	0	0	0	0	0	0	2.62	0	0	0	3.42	0	0.393052	1	-0.4654	down
	hsa-miR-34c-3p	10.25	0	0	0	2.43	6.83	0	0	0	0	0	0	0	13.79	7.21	0	0	0	0	0	0	0	6.84	6.6	0.60713	1	0.706173	up
	hsa-miR-34c-5p	10.25	4.04	0	0	2.43	0	2.94	0	0	2.57	0	0	0	0	7.21	2.34	0	0	0	3.83	0	0	3.42	3.3	1	1	0.285322	up
	hsa-miR-3529-5p	0	0	0	0	0	0	0	0	3.13	0	0	0	0	0	0	0	0	0	0	0	0	0	0	0	1	1	-0.670099	down
	hsa-miR-3605-3p	0	8.09	7.96	15.32	21.85	13.65	2.94	4.74	6.26	5.14	0	6.44	4.88	13.79	21.63	14.01	6.34	20.22	10.48	0	10.12	0	6.84	9.89	0.545276	1	0.228716	up
	hsa-miR-3605-5p	10.25	0	0	0	2.43	0	0	7.11	0	2.57	14.23	3.22	0	0	0	4.67	0	0	2.62	0	6.74	0	6.84	0	0.618652	1	-0.100237	down
	hsa-miR-361-3p	225.57	254.69	270.7	268.08	461.28	245.77	352.95	369.5	388.22	182.58	341.6	395.98	204.78	248.29	252.37	245.25	418.49	409.49	398.2	386.47	296.72	417.67	294.31	352.91	0.607979	1	0.0908636	up
	hsa-miR-361-5p	174.31	258.73	286.63	395.74	349.6	402.8	317.65	378.97	363.17	241.73	327.37	524.75	287.67	262.08	569.64	268.6	266.31	298.27	497.75	267.85	340.55	361.23	441.47	372.7	0.553493	1	0.0874339	up
	hsa-miR-3613-3p	0	8.09	0	5.11	2.43	0	2.94	2.37	6.26	2.57	28.47	3.22	0	0	21.63	2.34	25.36	0	10.48	3.83	3.37	11.29	6.84	0	0.585641	1	0.454123	up
	hsa-miR-3613-5p	389.63	165.75	151.28	303.83	138.38	225.29	232.36	156.33	169.06	113.15	113.87	135.21	141.4	68.97	108.16	172.84	450.19	111.22	183.38	344.38	192.19	304.79	164.27	214.38	0.535552	1	0.180252	up
	hsa-miR-3614-3p	0	0	0	0	0	3.41	2.94	2.37	0	5.14	0	3.22	0	0	0	0	0	0	2.62	0	0	0	0	0	0.375117	1	-1.36571	down
	hsa-miR-3614-5p	0	0	0	5.11	4.86	6.83	14.71	4.74	0	5.14	0	3.22	0	0	0	2.34	0	0	2.62	0	3.37	0	6.84	0	0.149316	1	-1.11848	down
	hsa-miR-3615	30.76	84.9	39.81	76.59	97.11	105.82	64.71	82.9	65.75	126.01	128.1	138.43	68.26	82.76	79.32	67.73	38.04	101.11	99.55	57.4	74.18	67.73	106.09	52.77	0.355419	1	-0.206187	down
	hsa-miR-3617-5p	0	0	0	0	0	0	2.94	2.37	0	0	0	0	0	0	0	0	0	0	2.62	3.83	3.37	0	0	0	0.62507	1	0.593555	up
	hsa-miR-362-3p	0	0	0	0	0	0	0	9.47	0	7.71	0	0	0	0	0	0	0	0	2.62	0	0	0	0	0	0.453911	1	-1.4035	down
	hsa-miR-362-5p	0	0	23.89	30.64	16.99	13.65	11.76	18.95	6.26	10.29	14.23	19.32	14.63	13.79	14.42	7.01	0	10.11	7.86	15.31	16.86	11.29	17.11	3.3	0.532941	1	-0.362747	down
	hsa-miR-3620-3p	0	0	0	0	0	0	0	2.37	0	0	0	0	0	0	0	0	0	0	0	0	0	0	0	0	1	1	-0.669924	down
	hsa-miR-3620-5p	0	0	0	0	0	0	0	0	0	0	0	0	0	0	0	0	0	10.11	0	0	0	0	0	0	0.577955	1	1.48172	up
	hsa-miR-3622a-3p	0	0	0	0	0	3.41	0	0	0	0	0	0	0	0	0	0	0	0	0	0	0	0	0	0	1	1	-0.6701	down
	hsa-miR-363-3p	92.28	88.94	47.77	155.74	143.24	146.78	235.3	291.33	140.89	187.72	85.4	119.12	73.14	68.97	93.74	107.44	95.11	40.44	162.42	34.44	168.59	248.34	171.11	155.02	0.286649	1	-0.291127	down
	hsa-miR-363-5p	0	0	0	0	2.43	0	0	0	0	0	0	0	0	0	0	0	0	0	0	0	0	0	0	0	1	1	-0.670031	down
	hsa-miR-365a-3p	0	36.38	23.89	48.51	43.7	64.86	44.12	71.06	56.35	48.86	28.47	41.85	4.88	55.17	43.26	11.68	57.07	35.39	49.77	45.92	26.97	45.15	58.18	19.79	0.487875	1	-0.297206	down
	hsa-miR-365a-5p	0	0	0	0	0	3.41	0	2.37	3.13	2.57	0	0	0	0	0	0	0	0	2.62	0	0	0	3.42	0	0.62507	1	-0.41218	down
	hsa-miR-365b-3p	0	36.38	23.89	48.51	43.7	64.86	44.12	71.06	56.35	48.86	28.47	41.85	4.88	55.17	43.26	11.68	57.07	35.39	49.77	45.92	26.97	45.15	58.18	19.79	0.487477	1	-0.297406	down
	hsa-miR-365b-5p	0	0	0	0	0	0	2.94	0	0	0	0	0	0	0	0	4.67	0	0	0	3.83	3.37	0	0	0	0.62834	1	1.34351	up
	hsa-miR-3663-5p	0	0	0	0	0	0	0	0	0	0	0	0	4.88	0	0	0	0	0	0	0	0	0	0	0	1	1	0.887696	up
	hsa-miR-3667-5p	0	0	0	0	0	0	2.94	0	0	0	0	0	0	0	0	0	0	0	0	0	0	0	3.42	0	1	1	0.148972	up
	hsa-miR-3675-5p	0	0	0	0	0	0	0	0	0	0	0	0	0	0	0	0	0	0	0	3.83	0	0	0	0	1	1	0.81918	up
	hsa-miR-3679-5p	0	8.09	0	0	0	0	0	0	0	2.57	0	0	4.88	13.79	0	0	0	0	0	0	0	0	0	0	1	1	0.038824	up
	hsa-miR-3680-5p	0	0	0	5.11	0	0	0	0	0	0	0	0	0	0	0	0	0	0	0	0	0	0	0	0	1	1	-1.03259	down
	hsa-miR-3682-3p	0	0	0	0	2.43	0	0	0	0	0	0	0	0	0	0	0	0	0	0	0	0	0	0	0	1	1	-0.670031	down
	hsa-miR-3683	0	0	0	0	0	0	0	0	0	2.57	0	0	0	0	0	0	0	0	0	0	0	0	0	0	1	1	-0.669997	down
	hsa-miR-3684	0	0	0	2.55	0	0	0	0	0	0	0	0	0	0	0	0	0	0	0	0	0	0	0	0	1	1	-0.669999	down
	hsa-miR-3688-3p	0	0	0	2.55	0	3.41	0	4.74	0	2.57	21.35	0	0	0	0	4.67	12.68	5.06	5.24	0	0	0	0	0	1	1	0.0528016	up
	hsa-miR-369-3p	0	0	0	10.21	4.86	10.24	2.94	4.74	3.13	5.14	0	12.88	0	13.79	0	7.01	6.34	0	2.62	0	3.37	0	6.84	3.3	0.700866	1	-0.477859	down
	hsa-miR-369-5p	20.51	12.13	23.89	15.32	12.14	6.83	17.65	7.11	3.13	12.86	0	9.66	9.75	0	0	2.34	6.34	0	7.86	0	6.74	0	6.84	0	0.00278574	0.399554	-1.39393	down	6.97833	11.7692	0.592933	3.84067	3.3225	1.15596
	hsa-miR-370-3p	0	24.26	0	2.55	12.14	6.83	8.82	7.11	12.52	7.71	0	9.66	9.75	0	21.63	4.67	0	5.06	5.24	3.83	6.74	56.44	6.84	0	0.912866	1	-0.0564937	down
	hsa-miR-371a-5p	0	0	0	0	0	0	0	0	0	2.57	0	0	0	0	0	0	0	0	0	0	0	0	0	0	1	1	-0.669997	down
	hsa-miR-372-3p	0	0	0	2.55	0	0	0	0	0	0	0	0	0	0	0	0	0	0	0	0	0	0	0	0	1	1	-0.669999	down
	hsa-miR-373-3p	0	0	0	0	0	0	0	0	3.13	0	7.12	0	0	0	0	0	0	0	0	0	0	0	0	0	0.517029	1	-1.20161	down
	hsa-miR-374a-3p	61.52	12.13	31.85	51.06	21.85	13.65	32.35	23.69	25.05	28.29	14.23	12.88	9.75	0	21.63	25.69	6.34	10.11	41.92	19.13	13.49	45.15	27.38	39.58	0.442741	1	-0.160416	down
	hsa-miR-374a-5p	215.32	177.88	222.93	495.31	247.63	286.74	350.01	518.72	369.43	360.02	185.03	402.42	63.38	165.52	259.58	207.87	133.16	242.66	411.3	156.88	340.55	304.79	338.8	319.93	0.0810943	1	-0.354327	down
	hsa-miR-374b-3p	0	4.04	0	0	7.28	3.41	5.88	0	9.39	0	0	6.44	9.75	0	0	2.34	6.34	0	0	3.83	0	0	3.42	0	0.634868	1	-0.514866	down
	hsa-miR-374b-5p	82.03	12.13	23.89	30.64	46.13	40.96	38.24	87.64	56.35	102.86	28.47	67.61	24.38	41.38	7.21	32.7	25.36	20.22	57.63	30.61	64.06	33.87	41.07	49.47	0.137462	1	-0.416965	down
	hsa-miR-374c-5p	0	0	0	0	0	0	0	0	0	2.57	0	0	0	0	0	0	0	10.11	0	0	0	0	0	0	1	1	0.840571	up
	hsa-miR-375-3p	10.25	8.09	23.89	2.55	7.28	20.48	8.82	11.84	15.65	12.86	35.58	35.41	19.5	13.79	569.64	14.01	19.02	15.17	26.2	7.65	10.12	11.29	17.11	6.6	0.00532106	0.623309	1.79059	up	10.7611	16.0583	0.670127	160.323	60.8417	2.63509
	hsa-miR-376a-3p	0	4.04	0	5.11	7.28	3.41	0	0	0	2.57	0	0	0	0	0	0	12.68	0	0	3.83	0	0	3.42	3.3	1	1	-0.185702	down
	hsa-miR-376a-5p	0	0	0	0	0	0	0	2.37	0	0	0	0	0	0	0	0	0	0	0	0	0	0	0	0	1	1	-0.669924	down
	hsa-miR-376b-3p	0	4.04	0	5.11	7.28	3.41	0	0	0	2.57	0	0	0	0	0	0	12.68	0	0	3.83	0	0	3.42	3.3	1	1	-0.185477	down
	hsa-miR-376b-5p	0	0	0	0	0	0	0	0	0	2.57	0	3.22	0	0	0	0	0	0	0	0	0	0	0	0	1	1	-1.12577	down
	hsa-miR-376c-3p	0	0	0	7.66	2.43	10.24	0	16.58	0	2.57	7.12	3.22	9.75	0	0	9.34	0	5.06	5.24	7.65	0	11.29	0	0	1	1	-0.018198	down
	hsa-miR-376c-5p	0	0	0	0	0	0	0	0	0	2.57	0	3.22	0	0	0	0	0	0	0	0	0	0	0	0	1	1	-1.12577	down
	hsa-miR-377-3p	0	0	0	7.66	0	0	2.94	4.74	3.13	2.57	14.23	0	0	0	0	0	0	0	0	0	0	0	0	0	0.0122448	0.87813	-2.78762	down	4.31717	2.93917	1.46884	0	0	#DIV/0!
	hsa-miR-377-5p	0	0	0	2.55	0	0	0	0	0	0	0	0	0	0	0	0	0	0	0	0	0	0	0	0	1	1	-0.669999	down
	hsa-miR-378a-3p	0	16.17	39.81	81.7	33.99	47.79	35.29	49.74	31.31	33.43	28.47	77.26	9.75	68.97	57.69	35.04	12.68	30.33	65.49	49.74	30.35	79.02	61.6	42.88	0.598628	1	0.106063	up
	hsa-miR-378a-5p	0	4.04	0	10.21	9.71	17.07	2.94	7.11	3.13	5.14	0	6.44	4.88	0	0	0	0	20.22	5.24	3.83	3.37	0	0	3.3	0.396638	1	-0.681867	down
	hsa-miR-378b	0	0	0	0	0	0	2.94	0	0	0	0	0	0	0	0	0	0	0	0	3.83	0	0	3.42	0	1	1	0.668287	up
	hsa-miR-378c	0	16.17	39.81	66.38	29.13	44.38	26.47	40.27	28.18	30.86	21.35	61.17	9.75	55.17	43.26	28.03	12.68	20.22	44.54	42.09	23.6	79.02	41.07	42.88	0.794122	1	0.016227	up
	hsa-miR-378d	0	4.04	0	0	2.43	3.41	5.88	4.74	3.13	2.57	0	9.66	4.88	0	7.21	4.67	0	5.06	2.62	3.83	6.74	0	6.84	3.3	0.650014	1	0.329994	up
	hsa-miR-378e	0	0	0	0	0	0	2.94	0	0	0	0	0	0	0	0	0	0	0	0	3.83	0	0	0	0	1	1	0.150374	up
	hsa-miR-378f	0	8.09	0	0	0	3.41	5.88	4.74	0	2.57	0	9.66	4.88	0	7.21	2.34	0	5.06	0	3.83	3.37	0	3.42	9.89	0.821496	1	0.213094	up
	hsa-miR-378g	0	4.04	0	0	2.43	3.41	5.88	4.74	3.13	2.57	0	9.66	4.88	0	7.21	4.67	0	5.06	2.62	3.83	6.74	0	3.42	3.3	0.814686	1	0.217135	up
	hsa-miR-378h	0	0	0	0	0	0	2.94	0	0	0	0	0	0	0	0	0	0	0	0	3.83	0	0	0	0	1	1	0.150446	up
	hsa-miR-378i	0	20.21	39.81	66.38	26.71	44.38	26.47	40.27	25.05	30.86	21.35	61.17	9.75	55.17	43.26	28.03	12.68	20.22	41.92	42.09	20.23	79.02	37.64	36.28	0.957867	1	-0.0422317	down
	hsa-miR-379-3p	0	0	0	0	0	0	0	4.74	0	0	0	0	0	0	0	0	0	0	0	0	0	0	0	0	1	1	-0.992352	down
	hsa-miR-379-5p	30.76	28.3	47.77	48.51	31.56	17.07	11.76	23.69	6.26	20.57	7.12	3.22	4.88	13.79	43.26	18.69	19.02	5.06	13.1	34.44	16.86	11.29	17.11	3.3	0.330342	1	-0.400598	down
	hsa-miR-381-3p	0	8.09	31.85	20.43	16.99	6.83	14.71	2.37	15.65	7.71	0	6.44	4.88	0	7.21	2.34	0	10.11	10.48	7.65	3.37	0	0	9.89	0.0449934	1	-0.990972	down	9.38468	10.9225	0.859206	4.26751	4.66083	0.91561
	hsa-miR-382-3p	0	4.04	0	0	0	0	2.94	0	0	0	0	6.44	0	0	0	0	0	0	0	0	3.37	0	0	0	0.633239	1	-0.946185	down
	hsa-miR-382-5p	61.52	121.28	87.58	74.04	80.12	85.34	26.47	49.74	31.31	77.15	21.35	28.97	39.01	68.97	144.21	79.41	31.7	35.39	13.1	49.74	67.44	101.6	37.64	26.39	0.691761	1	-0.149739	down
	hsa-miR-383-5p	0	0	0	0	0	0	0	0	3.13	0	0	0	0	0	0	2.34	0	0	5.24	7.65	0	0	0	3.3	0.233321	1	1.77576	up
	hsa-miR-3909	0	0	0	0	0	0	0	0	0	0	0	3.22	0	0	0	0	0	0	0	0	0	0	0	0	1	1	-0.670052	down
	hsa-miR-3912-3p	0	0	0	0	0	0	0	2.37	0	0	0	0	0	0	0	0	0	0	0	0	0	0	0	0	1	1	-0.669924	down
	hsa-miR-3912-5p	0	0	0	0	0	0	0	2.37	0	0	0	0	0	0	0	0	0	0	0	0	0	0	0	0	1	1	-0.669924	down
	hsa-miR-3913-3p	0	0	0	0	0	0	0	4.74	0	0	0	0	0	0	0	0	0	0	0	0	0	0	0	0	1	1	-0.992538	down
	hsa-miR-3913-5p	0	0	0	5.11	4.86	0	5.88	2.37	0	0	0	0	0	13.79	0	0	0	0	2.62	0	3.37	0	0	0	1	1	-0.585674	down
	hsa-miR-3928-3p	0	0	0	0	0	0	0	2.37	0	0	0	0	0	0	0	0	0	0	2.62	0	0	0	3.42	0	1	1	0.668197	up
	hsa-miR-3939	0	0	0	0	0	0	0	0	0	0	0	0	0	27.59	0	0	0	0	0	0	0	0	0	0	0.323014	1	2.1826	up
	hsa-miR-3940-3p	0	0	0	2.55	0	6.83	0	4.74	0	2.57	0	3.22	4.88	0	0	0	0	5.06	0	3.83	0	11.29	3.42	0	1	1	-0.0694354	down
	hsa-miR-3940-5p	0	0	23.89	0	0	0	0	0	0	0	0	0	0	0	0	0	0	0	0	0	0	0	0	0	0.268546	1	-2.27889	down
	hsa-miR-3942-5p	0	0	0	0	0	0	0	0	0	0	0	0	0	0	0	0	0	0	5.24	0	3.37	0	3.42	0	0.25007	1	2.02009	up
	hsa-miR-3960	0	4.04	0	0	0	0	0	0	0	0	0	0	0	0	0	0	0	5.06	0	0	0	0	0	0	1	1	0.134651	up
	hsa-miR-409-3p	41.01	48.51	23.89	38.3	92.26	40.96	5.88	21.32	31.31	33.43	14.23	25.75	9.75	13.79	72.11	42.04	25.36	20.22	36.68	53.57	57.32	101.6	17.11	9.89	0.848283	1	0.075937	up
	hsa-miR-409-5p	0	0	0	0	4.86	0	0	0	0	2.57	0	0	0	0	0	0	0	0	0	0	6.74	0	3.42	0	1	1	0.251181	up
	hsa-miR-411-3p	0	0	0	0	0	0	0	4.74	0	0	0	0	0	0	0	0	0	0	0	0	0	0	0	0	1	1	-0.992764	down
	hsa-miR-411-5p	20.51	32.34	0	22.98	4.86	20.48	14.71	2.37	3.13	2.57	28.47	6.44	0	13.79	0	7.01	0	10.11	0	15.31	13.49	11.29	0	3.3	0.101704	1	-1.03058	down
	hsa-miR-412-5p	0	0	0	0	0	0	0	0	0	0	0	3.22	0	0	0	0	0	0	0	0	0	0	0	0	1	1	-0.670052	down
	hsa-miR-421	10.25	24.26	15.92	25.53	7.28	37.55	20.59	28.42	31.31	28.29	21.35	35.41	9.75	41.38	43.26	9.34	0	40.44	23.58	15.31	26.97	11.29	34.22	9.89	0.616924	1	-0.193035	down
	hsa-miR-422a	0	0	0	0	0	0	0	0	0	0	0	0	4.88	0	0	2.34	0	0	0	0	0	0	0	0	0.501825	1	1.33988	up
	hsa-miR-423-3p	102.53	165.75	87.58	252.76	230.64	232.12	194.12	348.18	187.85	244.3	163.68	202.82	214.53	179.32	237.95	252.25	209.24	171.89	277.69	176.01	158.48	259.63	201.91	155.02	0.628967	1	0.0634978	up
	hsa-miR-423-5p	3998.81	3824.32	4848.76	2999.97	3270.24	3505.69	2882.41	2851.76	2996.16	3433.05	5736.04	3203.23	3505.62	6800.28	5271.01	4377.04	3328.89	3473.1	3332.29	3114.68	3209.97	3296.19	3583.11	2763.91	0.584429	1	0.0967639	up
	hsa-miR-424-3p	0	0	0	2.55	12.14	3.41	0	0	9.39	0	0	16.1	0	0	0	4.67	6.34	5.06	7.86	0	3.37	0	0	0	0.570613	1	-0.504467	down
	hsa-miR-424-5p	0	28.3	39.81	63.83	55.84	51.2	44.12	90.01	56.35	48.86	7.12	67.61	73.14	27.59	43.26	51.38	6.34	50.55	39.3	7.65	33.72	33.87	47.91	36.28	0.477086	1	-0.276449	down
	hsa-miR-425-3p	30.76	24.26	39.81	43.4	26.71	40.96	32.35	35.53	37.57	51.43	21.35	48.29	24.38	0	72.11	23.36	19.02	40.44	28.82	42.09	33.72	0	30.8	49.47	0.502902	1	-0.123318	down
	hsa-miR-425-5p	707.48	707.46	1106.7	1386.37	818.17	1252.76	820.61	1231.66	998.72	1182.92	1053.27	1513.08	536.33	1227.64	1182.55	777.78	526.28	793.71	1100.29	547.17	994.69	891.78	1064.32	593.68	0.0416301	1	-0.305287	down	263.467	1064.93	0.247403	261.695	853.018	0.306787
	hsa-miR-4286	0	0	0	0	2.43	0	0	2.37	0	2.57	0	3.22	0	0	0	2.34	0	0	5.24	3.83	0	0	0	0	1	1	0.269956	up
	hsa-miR-429	0	4.04	0	2.55	0	0	0	11.84	0	2.57	0	6.44	0	0	86.53	0	6.34	0	7.86	0	0	0	0	3.3	0.124735	1	1.46529	up
	hsa-miR-431-5p	0	48.51	23.89	10.21	19.42	13.65	17.65	7.11	3.13	20.57	35.58	25.75	9.75	0	36.05	18.69	0	15.17	13.1	26.78	26.97	11.29	0	0	0.357602	1	-0.414821	down
	hsa-miR-432-5p	61.52	149.58	39.81	38.3	75.26	23.89	17.65	28.42	21.92	28.29	35.58	38.63	34.13	55.17	137	63.06	44.39	40.44	41.92	53.57	33.72	33.87	20.53	9.89	0.976821	1	-0.0125454	down
	hsa-miR-4326	0	4.04	0	5.11	7.28	0	0	7.11	3.13	5.14	0	3.22	4.88	0	7.21	0	0	5.06	0	3.83	0	0	3.42	3.3	0.611369	1	-0.622338	down
	hsa-miR-4422	0	0	0	0	0	0	0	0	0	0	0	0	0	0	0	0	0	0	0	0	0	0	3.42	0	1	1	0.819045	up
	hsa-miR-4429	92.28	48.51	47.77	25.53	36.42	61.44	41.18	85.27	25.05	38.57	71.17	51.51	53.63	27.59	194.69	46.71	50.73	80.89	78.59	61.22	40.46	101.6	106.09	32.98	0.0636774	1	0.531884	up
	hsa-miR-4433a-5p	0	0	0	0	0	0	2.94	0	0	0	0	0	0	0	0	0	0	0	2.62	7.65	0	0	0	0	0.656712	1	1.02761	up
	hsa-miR-4433b-3p	0	0	0	0	0	0	5.88	2.37	3.13	5.14	21.35	0	0	0	0	9.34	0	0	2.62	0	0	11.29	3.42	0	0.834438	1	-0.204405	down
	hsa-miR-4433b-5p	20.51	84.9	79.62	35.74	53.41	40.96	64.71	61.58	75.14	36	78.28	25.75	39.01	137.94	7.21	315.32	25.36	40.44	133.61	61.22	94.41	11.29	65.02	39.58	0.129008	1	0.653547	up
	hsa-miR-4435	0	0	0	0	0	0	0	0	3.13	0	0	0	0	0	0	4.67	0	5.06	2.62	0	0	0	0	0	0.630624	1	1.32836	up
	hsa-miR-4436b-3p	0	0	0	0	0	0	0	0	0	0	0	0	0	0	0	0	0	0	0	0	3.37	0	0	0	1	1	0.819105	up
	hsa-miR-4446-3p	0	0	0	0	0	3.41	0	0	3.13	0	0	0	0	0	0	0	0	0	0	3.83	3.37	0	0	0	1	1	0.212505	up
	hsa-miR-4464	0	0	0	0	0	0	0	0	0	0	0	0	0	0	0	0	0	0	2.62	0	0	0	0	0	1	1	0.818941	up
	hsa-miR-4467	0	0	0	5.11	0	0	2.94	0	6.26	0	0	0	0	0	0	0	0	0	0	0	0	0	0	0	0.144523	1	-1.97218	down
	hsa-miR-4473	0	0	0	0	0	0	0	0	0	0	0	0	0	0	7.21	0	0	0	0	0	0	0	0	0	1	1	0.904821	up
	hsa-miR-4477b	0	0	0	0	0	0	0	0	0	0	0	0	0	0	21.63	0	6.34	0	0	0	3.37	0	0	0	0.0778364	1	2.51493	up
	hsa-miR-4479	0	0	0	0	0	0	0	0	0	0	0	0	4.88	0	0	0	0	0	0	0	0	0	0	0	1	1	0.887296	up
	hsa-miR-4482-3p	0	4.04	0	0	0	0	0	0	0	0	0	0	0	0	0	0	0	0	0	0	0	0	0	0	1	1	-0.684041	down
	hsa-miR-4489	0	0	0	0	4.86	0	0	0	0	0	0	0	0	0	0	0	0	0	0	0	0	0	0	0	1	1	-1.06228	down
	hsa-miR-4491	0	0	0	2.55	0	0	0	0	0	0	0	0	0	0	0	0	0	0	0	0	0	0	0	0	1	1	-0.669999	down
	hsa-miR-4496	0	0	0	0	0	0	0	0	0	0	0	0	0	0	0	0	0	0	0	0	0	11.29	0	0	0.582234	1	1.11339	up
	hsa-miR-449a	0	4.04	7.96	0	12.14	10.24	5.88	2.37	0	2.57	28.47	3.22	0	0	36.05	0	12.68	5.06	0	3.83	13.49	0	0	3.3	1	1	-0.0527945	down
	hsa-miR-449b-5p	0	0	7.96	0	0	3.41	0	0	0	0	21.35	0	0	0	0	0	0	0	0	0	3.37	0	0	3.3	0.297038	1	-1.0907	down
	hsa-miR-449c-5p	0	0	0	0	0	0	0	0	0	0	0	0	4.88	0	0	0	0	0	0	0	0	0	0	0	1	1	0.88732	up
	hsa-miR-4503	0	0	0	0	0	0	0	0	0	0	0	0	0	0	0	0	0	0	0	0	0	0	3.42	0	1	1	0.819045	up
	hsa-miR-4504	0	0	0	0	0	0	0	4.74	0	0	0	0	0	0	0	0	0	0	0	0	0	0	0	0	1	1	-0.993056	down
	hsa-miR-4507	0	0	0	0	0	0	0	0	0	0	0	0	0	0	0	0	0	0	0	0	0	0	3.42	0	1	1	0.819045	up
	hsa-miR-450a-1-3p	0	0	23.89	0	0	0	0	0	0	0	0	0	0	0	14.42	2.34	0	0	0	0	0	0	0	0	0.829089	1	-0.273062	down
	hsa-miR-450a-2-3p	0	0	0	0	0	0	0	0	0	0	0	0	9.75	0	0	0	0	0	0	0	0	0	0	0	0.585094	1	1.55993	up
	hsa-miR-450a-5p	0	0	0	7.66	0	10.24	2.94	4.74	0	0	0	3.22	19.5	0	0	0	0	5.06	0	0	0	0	0	0	1	1	-0.204281	down
	hsa-miR-450b-3p	0	0	0	0	0	0	0	0	3.13	0	0	0	0	0	7.21	0	0	0	0	0	0	0	0	0	1	1	0.185933	up
	hsa-miR-450b-5p	0	4.04	7.96	17.87	31.56	17.07	2.94	14.21	15.65	41.15	0	45.07	9.75	13.79	7.21	2.34	0	30.33	15.72	3.83	10.12	0	3.42	6.6	0.0826935	1	-0.959874	down
	hsa-miR-4516	0	0	0	0	0	0	0	0	0	0	0	0	0	0	0	2.34	0	0	0	0	0	0	0	0	1	1	0.819022	up
	hsa-miR-451a	3824.5	2280.04	3439.52	6868.01	3911.17	4563.89	4620.68	8403.7	4843.32	6122.92	4383.87	3792.37	1472.46	3586.36	3410.66	3347.01	2193.9	2922.05	5168.72	1461.68	5563.5	4741.1	4127.25	3192.68	0.0181234	1	-0.444914	down	1657.2	4754.5	0.348555	1326.66	3432.28	0.386524
	hsa-miR-452-5p	20.51	0	0	2.55	0	0	5.88	2.37	6.26	10.29	0	0	4.88	0	7.21	4.67	0	0	2.62	3.83	6.74	0	13.69	13.19	0.600261	1	0.635866	up
	hsa-miR-4521	0	8.09	0	0	7.28	3.41	0	0	0	0	0	0	0	0	0	0	0	0	0	0	0	0	0	0	0.103062	1	-2.24325	down
	hsa-miR-4529-3p	0	0	0	0	0	0	2.94	0	0	0	0	0	0	0	0	0	0	0	0	0	0	0	3.42	0	1	1	0.148972	up
	hsa-miR-4536-5p	20.51	0	0	0	0	0	0	0	0	0	0	0	0	0	0	0	0	0	0	0	0	0	0	0	0.349626	1	-1.94115	down
	hsa-miR-454-3p	533.17	408.31	366.24	513.19	347.17	518.86	532.36	447.66	441.44	727.76	320.25	527.97	346.17	496.57	324.48	525.53	469.22	419.6	437.49	420.9	795.75	474.11	472.27	514.52	0.716077	1	0.0600078	up
	hsa-miR-454-5p	0	8.09	7.96	5.11	14.57	3.41	0	14.21	6.26	7.71	0	6.44	4.88	0	14.42	4.67	12.68	10.11	2.62	0	6.74	0	20.53	9.89	0.886078	1	0.1509	up
	hsa-miR-455-3p	0	0	7.96	0	0	0	0	0	0	0	0	0	0	0	0	0	0	0	0	0	0	0	0	0	0.591216	1	-0.99158	down
	hsa-miR-4632-3p	0	0	0	0	0	0	0	2.37	3.13	0	7.12	0	0	0	0	0	0	0	0	0	0	0	0	6.6	1	1	-0.192781	down
	hsa-miR-4632-5p	0	0	0	0	0	0	0	0	0	2.57	0	0	0	0	0	0	0	0	0	0	0	0	0	0	1	1	-0.669997	down
	hsa-miR-4638-5p	0	0	0	0	0	0	0	0	0	0	0	0	0	0	0	0	0	0	0	0	0	0	3.42	0	1	1	0.819045	up
	hsa-miR-4640-3p	0	4.04	0	0	0	0	0	0	0	0	0	0	0	0	0	0	0	0	0	0	0	0	0	0	1	1	-0.684131	down
	hsa-miR-4642	0	0	0	0	0	0	0	0	0	0	0	3.22	0	0	0	0	0	0	0	0	0	0	0	0	1	1	-0.670052	down
	hsa-miR-4644	0	0	0	0	0	0	0	0	0	0	0	0	0	0	0	0	0	0	0	0	6.74	0	0	0	0.559637	1	1.29045	up
	hsa-miR-4645-3p	0	12.13	0	0	0	0	0	0	0	0	0	3.22	0	0	7.21	0	0	0	0	0	6.74	0	0	0	1	1	-0.172422	down
	hsa-miR-4646-5p	0	0	0	0	0	0	0	0	0	0	0	0	0	0	0	0	0	0	0	0	3.37	0	0	0	1	1	0.819105	up
	hsa-miR-4653-3p	0	0	0	0	0	0	0	0	0	0	0	0	0	0	0	0	0	0	0	0	6.74	0	0	0	0.559487	1	1.29056	up
	hsa-miR-4658	0	0	0	0	0	0	2.94	0	0	0	7.12	0	0	0	0	0	0	0	0	0	0	0	0	0	0.515618	1	-1.18869	down
	hsa-miR-4659a-3p	0	4.04	0	0	0	0	2.94	4.74	0	0	0	3.22	0	0	0	0	0	0	0	0	0	0	0	0	0.12507	1	-1.9838	down
	hsa-miR-4659b-3p	0	4.04	0	0	0	0	0	2.37	0	0	0	0	0	0	0	0	0	0	0	0	0	0	0	0	0.500047	1	-1.12583	down
	hsa-miR-4660	0	0	0	2.55	0	0	2.94	0	0	0	0	0	9.75	0	0	0	0	0	0	0	0	0	0	0	1	1	0.397197	up
	hsa-miR-4662a-5p	0	8.09	7.96	2.55	0	0	2.94	2.37	3.13	0	14.23	3.22	0	0	0	0	6.34	0	7.86	3.83	0	22.58	3.42	3.3	1	1	0.112202	up
	hsa-miR-4668-5p	0	0	0	0	0	0	0	2.37	0	0	0	0	0	0	0	0	6.34	0	0	0	0	0	0	0	1	1	0.247162	up
	hsa-miR-4670-3p	0	0	0	0	0	0	0	0	0	0	0	0	9.75	0	0	0	0	0	0	0	0	0	0	3.3	0.312313	1	1.83547	up
	hsa-miR-4670-5p	0	0	0	2.55	0	3.41	0	0	0	0	0	0	0	0	0	0	0	0	0	0	0	0	0	0	1	1	-1.12581	down
	hsa-miR-4676-3p	0	0	0	0	0	0	0	2.37	0	0	0	0	0	0	0	0	0	0	0	0	0	0	0	0	1	1	-0.669924	down
	hsa-miR-4677-3p	0	0	0	2.55	0	3.41	0	0	0	0	0	6.44	0	0	0	0	6.34	10.11	2.62	0	0	0	0	0	1	1	0.331469	up
	hsa-miR-4677-5p	0	0	0	0	0	0	0	0	0	0	0	0	0	0	0	0	6.34	0	2.62	0	0	0	3.42	0	0.25007	1	1.71931	up
	hsa-miR-4683	10.25	0	0	2.55	0	0	0	0	0	2.57	0	0	0	0	0	0	0	5.06	0	11.48	0	0	0	6.6	0.578796	1	1.00179	up
	hsa-miR-4685-3p	0	0	0	0	0	0	2.94	2.37	0	5.14	0	0	0	0	0	0	0	0	0	0	3.37	0	0	0	0.625544	1	-0.929522	down
	hsa-miR-4686	0	0	0	0	0	0	0	0	0	0	0	0	0	0	0	0	0	0	0	7.65	0	0	0	0	0.570572	1	1.40045	up
	hsa-miR-4687-5p	0	0	0	0	2.43	0	0	0	0	5.14	0	0	0	0	0	0	0	0	0	0	0	0	0	0	0.511941	1	-1.4382	down
	hsa-miR-4688	0	0	0	0	0	0	0	0	0	0	0	0	0	0	7.21	0	0	0	0	0	0	0	0	0	1	1	0.904328	up
	hsa-miR-4690-3p	0	0	0	0	0	0	0	0	0	0	0	0	0	0	0	2.34	0	0	0	0	0	0	0	0	1	1	0.819022	up
	hsa-miR-4697-3p	0	0	0	0	0	0	0	2.37	0	2.57	0	0	0	0	0	4.67	0	0	0	0	0	0	0	0	1	1	0.212673	up
	hsa-miR-4701-5p	0	0	0	0	0	0	0	2.37	0	0	0	0	0	0	0	0	0	0	0	0	0	0	0	0	1	1	-0.669924	down
	hsa-miR-4709-3p	0	0	0	0	2.43	0	0	0	0	0	0	0	0	0	0	0	0	0	0	0	3.37	0	0	0	1	1	0.149074	up
	hsa-miR-4714-3p	0	0	7.96	0	0	0	0	0	0	0	0	0	0	0	7.21	0	0	5.06	0	0	0	0	0	0	1	1	0.650049	up
	hsa-miR-4717-3p	0	0	0	0	0	0	0	2.37	0	0	0	0	0	0	0	0	0	0	0	0	0	0	0	0	1	1	-0.669924	down
	hsa-miR-4726-5p	0	0	0	0	0	0	0	0	0	0	0	0	0	0	0	0	0	0	5.24	0	0	0	0	0	1	1	1.18248	up
	hsa-miR-4727-3p	0	0	0	0	0	0	0	0	0	0	0	0	0	0	0	0	0	0	0	0	0	0	3.42	0	1	1	0.819045	up
	hsa-miR-4728-3p	0	4.04	0	0	0	0	2.94	0	0	2.57	0	0	0	0	0	0	0	0	0	0	0	0	0	0	0.500047	1	-1.47175	down
	hsa-miR-4732-3p	0	32.34	23.89	35.74	16.99	30.72	35.29	37.9	12.52	23.14	0	19.32	34.13	0	50.47	49.05	0	30.33	39.3	7.65	37.09	33.87	37.64	26.39	0.297656	1	0.385405	up
	hsa-miR-4732-5p	10.25	40.43	23.89	38.3	43.7	54.62	38.24	30.79	31.31	51.43	64.05	25.75	63.38	96.56	21.63	44.38	6.34	20.22	18.34	26.78	40.46	79.02	23.96	26.39	1	1	-0.0609662	down
	hsa-miR-4735-5p	0	4.04	0	0	0	0	0	0	0	0	0	0	0	0	0	0	0	0	0	0	0	0	0	0	1	1	-0.686783	down
	hsa-miR-4738-3p	0	4.04	0	2.55	0	0	0	0	0	0	0	0	0	0	0	0	0	0	0	0	0	0	0	3.3	1	1	-0.306809	down
	hsa-miR-4739	0	0	0	0	0	0	0	2.37	0	0	0	0	0	0	0	0	0	0	0	0	0	0	0	0	1	1	-0.669924	down
	hsa-miR-4741	0	0	0	2.55	0	0	0	0	0	0	0	0	0	0	0	0	0	0	0	0	0	0	0	0	1	1	-0.669999	down
	hsa-miR-4742-3p	0	0	0	2.55	2.43	0	0	14.21	0	5.14	28.47	3.22	4.88	27.59	0	0	0	0	10.48	0	6.74	0	3.42	3.3	1	1	-0.0741234	down
	hsa-miR-4742-5p	0	0	0	0	2.43	0	0	0	0	2.57	0	0	0	0	0	0	0	0	2.62	0	0	0	0	0	1	1	-0.306803	down
	hsa-miR-4746-5p	0	0	0	0	0	0	0	0	0	0	0	0	0	0	0	0	0	5.06	0	0	0	0	0	0	1	1	0.840579	up
	hsa-miR-4748	20.51	0	0	0	0	0	0	0	0	0	0	0	0	0	0	0	0	0	0	0	0	0	0	0	0.349269	1	-1.94062	down
	hsa-miR-4753-3p	0	0	0	0	0	0	0	0	0	0	0	0	0	0	0	0	0	5.06	0	0	0	0	0	0	1	1	0.841974	up
	hsa-miR-4753-5p	0	0	0	0	0	0	0	0	0	0	0	3.22	0	0	0	0	0	0	0	0	0	0	0	0	1	1	-0.670052	down
	hsa-miR-4758-5p	0	0	0	0	0	0	0	0	0	0	0	0	0	13.79	0	0	0	0	0	0	0	0	0	0	0.609288	1	1.2966	up
	hsa-miR-4762-3p	0	0	0	0	0	0	0	4.74	0	0	0	0	0	0	0	0	0	0	0	0	0	0	0	0	1	1	-0.992841	down
	hsa-miR-4763-3p	0	0	0	0	0	0	0	0	0	0	0	3.22	0	0	0	0	0	0	0	0	0	0	0	0	1	1	-0.670052	down
	hsa-miR-4766-3p	0	0	0	0	2.43	0	0	0	0	0	0	0	0	0	0	0	0	0	0	0	0	0	0	0	1	1	-0.670031	down
	hsa-miR-4767	0	0	0	0	0	0	0	0	0	0	0	0	0	0	0	0	0	0	0	0	3.37	0	0	0	1	1	0.819105	up
	hsa-miR-4769-3p	0	0	0	0	0	0	0	0	0	0	0	0	0	0	0	0	0	0	2.62	0	0	0	0	0	1	1	0.818941	up
	hsa-miR-4769-5p	0	0	0	0	0	0	0	0	0	0	0	0	0	27.59	0	0	0	0	0	0	0	0	0	0	0.322613	1	2.1818	up
	hsa-miR-4772-3p	0	8.09	23.89	12.77	9.71	10.24	0	4.74	18.78	18	0	19.32	0	13.79	28.84	7.01	6.34	0	7.86	0	10.12	0	3.42	3.3	0.239012	1	-0.736062	down
	hsa-miR-4772-5p	0	0	0	0	0	0	0	0	0	2.57	0	0	0	0	0	0	0	0	0	0	0	0	0	3.3	1	1	0.1491	up
	hsa-miR-4773	0	0	0	0	0	3.41	0	0	0	0	0	0	0	0	0	0	0	0	0	0	3.37	0	0	0	1	1	0.149004	up
	hsa-miR-4775	0	0	0	0	0	0	0	2.37	0	0	0	3.22	0	0	0	0	0	0	0	0	10.12	0	3.42	0	0.658427	1	0.893996	up
	hsa-miR-4781-3p	0	0	0	0	0	0	0	0	0	2.57	0	0	0	0	0	0	0	0	0	0	0	0	0	0	1	1	-0.669997	down
	hsa-miR-4781-5p	0	0	0	0	0	0	0	0	0	2.57	0	0	0	0	0	0	0	0	2.62	0	0	0	0	0	1	1	0.148943	up
	hsa-miR-4785	0	0	15.92	0	0	0	0	0	0	0	0	0	0	0	0	0	0	0	0	0	0	0	0	0	0.443392	1	-1.77567	down
	hsa-miR-4786-5p	0	0	0	0	0	0	0	0	0	0	0	0	0	0	0	2.34	0	0	0	0	0	0	0	0	1	1	0.819022	up
	hsa-miR-4797-3p	0	0	0	0	0	0	0	0	0	0	0	3.22	0	0	0	0	0	0	0	0	0	0	0	0	1	1	-0.670052	down
	hsa-miR-4800-3p	0	0	0	2.55	0	0	2.94	2.37	3.13	2.57	0	0	0	0	0	0	0	0	0	0	0	0	0	0	0.25007	1	-1.98373	down
	hsa-miR-4800-5p	0	0	0	2.55	0	0	0	0	0	0	0	0	0	0	0	0	0	0	0	0	0	0	0	3.3	1	1	0.149099	up
	hsa-miR-4802-5p	0	0	0	0	0	0	0	2.37	0	0	0	3.22	0	0	0	0	0	0	0	0	0	0	0	0	1	1	-1.12569	down
	hsa-miR-483-3p	20.51	355.75	191.08	150.64	184.51	211.64	141.18	153.96	122.1	120.86	298.9	128.77	229.16	96.56	173.06	149.48	133.16	121.33	275.07	145.4	107.9	135.46	188.22	194.59	0.757085	1	-0.0780121	down
	hsa-miR-483-5p	297.35	537.67	652.87	298.72	313.19	293.56	302.95	310.28	281.77	277.73	647.62	338.03	585.08	234.49	353.32	298.97	202.9	237.61	406.06	386.47	202.31	406.38	407.25	362.8	0.548799	1	-0.125484	down
	hsa-miR-484	174.31	84.9	127.39	102.13	111.68	88.75	61.77	317.39	165.93	100.29	120.98	141.65	48.76	110.35	100.95	128.46	88.77	55.61	125.75	26.78	107.9	56.44	106.09	92.35	0.0255459	1	-0.528325	down	66.6497	133.097	0.500759	32.7523	87.3508	0.374951
	hsa-miR-485-3p	0	16.17	15.92	10.21	14.57	17.07	8.82	2.37	9.39	2.57	14.23	3.22	14.63	0	57.69	23.36	0	0	10.48	3.83	3.37	11.29	13.69	9.89	0.646857	1	0.376201	up
	hsa-miR-485-5p	20.51	0	0	2.55	0	0	0	0	0	2.57	0	3.22	4.88	0	7.21	0	12.68	0	7.86	0	0	0	0	0	0.817137	1	0.602311	up
	hsa-miR-486-3p	0	24.26	23.89	30.64	33.99	34.14	50	49.74	34.44	51.43	49.82	32.19	19.5	41.38	7.21	49.05	31.7	25.28	20.96	19.13	40.46	33.87	34.22	19.79	0.463108	1	-0.265732	down
	hsa-miR-486-5p	10345.6	7579.92	8089.24	10355.6	8494.84	9305.28	12088.5	11347.8	8941.51	14359.7	13052	10260	8332.56	11490.1	7895.7	17038.7	7019.21	10778.2	9465.08	5077.62	13767.1	11491.5	12210.6	8176.28	0.864639	1	0.0289099	up
	hsa-miR-487b-3p	0	16.17	0	0	2.43	0	0	4.74	0	2.57	0	3.22	0	0	0	0	0	0	2.62	0	6.74	33.87	0	3.3	1	1	0.123713	up
	hsa-miR-489-3p	0	0	0	0	0	0	0	0	0	0	0	3.22	4.88	0	0	0	0	0	2.62	0	3.37	0	3.42	0	0.375117	1	1.35034	up
	hsa-miR-491-5p	10.25	4.04	7.96	10.21	0	0	17.65	9.47	3.13	10.29	0	6.44	19.5	0	0	11.68	12.68	0	2.62	3.83	6.74	0	0	9.89	1	1	-0.00162233	down
	hsa-miR-493-3p	0	0	0	2.55	0	0	0	0	3.13	2.57	0	3.22	0	0	7.21	0	6.34	0	0	0	3.37	0	0	0	1	1	-0.0306358	down
	hsa-miR-493-5p	10.25	4.04	0	5.11	9.71	10.24	0	4.74	3.13	2.57	0	3.22	0	0	28.84	2.34	0	0	2.62	3.83	16.86	0	6.84	0	1	1	0.178131	up
	hsa-miR-494-3p	0	16.17	7.96	20.43	12.14	0	2.94	4.74	0	2.57	7.12	6.44	0	0	7.21	2.34	0	0	5.24	3.83	3.37	0	6.84	0	0.0477847	1	-1.19704	down	6.60113	6.70917	0.983897	2.83588	2.4025	1.18039
	hsa-miR-495-3p	0	0	0	2.55	0	0	0	0	0	0	0	3.22	0	0	0	2.34	0	0	0	0	6.74	0	0	0	0.636652	1	0.585357	up
	hsa-miR-496	0	0	0	2.55	0	0	0	0	0	0	0	0	0	0	0	0	0	0	0	0	0	0	0	0	1	1	-0.669999	down
	hsa-miR-497-3p	0	0	0	0	0	0	0	0	0	0	0	0	0	0	0	2.34	0	5.06	0	0	0	0	0	0	0.500047	1	1.33838	up
	hsa-miR-497-5p	10.25	16.17	23.89	12.77	16.99	13.65	20.59	23.69	6.26	10.29	0	19.32	29.25	0	0	16.35	0	35.39	15.72	26.78	10.12	11.29	30.8	13.19	0.616451	1	0.269909	up
	hsa-miR-4999-5p	0	0	0	0	0	0	0	2.37	0	0	7.12	3.22	0	0	0	0	0	0	2.62	0	0	0	0	0	0.62507	1	-0.65278	down
	hsa-miR-499a-5p	0	8.09	23.89	15.32	4.86	13.65	8.82	2.37	0	5.14	7.12	3.22	9.75	27.59	0	11.68	0	5.06	0	0	3.37	0	0	9.89	0.518604	1	-0.455706	down
	hsa-miR-499b-5p	0	0	0	0	0	0	0	0	0	0	0	0	0	0	0	0	0	0	0	0	3.37	0	0	0	1	1	0.819105	up
	hsa-miR-5001-3p	0	0	0	0	2.43	0	2.94	0	0	0	0	0	0	0	0	0	0	0	2.62	0	0	0	0	6.6	1	1	0.565103	up
	hsa-miR-5003-3p	0	0	0	0	0	0	2.94	0	0	0	0	0	0	0	0	0	0	0	0	0	0	0	0	0	1	1	-0.670073	down
	hsa-miR-5009-5p	0	0	0	0	0	6.83	0	0	0	0	0	0	0	0	0	0	0	0	0	0	3.37	0	0	3.3	1	1	0.17114	up
	hsa-miR-500a-3p	30.76	20.21	39.81	45.96	38.84	34.14	55.88	49.74	59.48	48.86	35.58	48.29	53.63	13.79	79.32	44.38	31.7	30.33	47.16	11.48	47.21	79.02	78.71	42.88	0.560217	1	0.133766	up
	hsa-miR-500a-5p	0	0	39.81	7.66	4.86	3.41	8.82	2.37	3.13	7.71	0	3.22	0	0	14.42	2.34	12.68	0	2.62	15.31	3.37	11.29	13.69	6.6	0.899153	1	0.159	up
	hsa-miR-500b-3p	0	0	0	0	0	0	0	0	0	0	0	0	0	0	0	0	0	0	2.62	0	0	0	0	0	1	1	0.818941	up
	hsa-miR-500b-5p	0	0	31.85	7.66	4.86	0	8.82	0	3.13	5.14	0	3.22	0	0	14.42	2.34	12.68	0	2.62	15.31	3.37	11.29	10.27	6.6	0.678339	1	0.396285	up
	hsa-miR-501-3p	30.76	16.17	23.89	33.19	31.56	34.14	41.18	30.79	56.35	46.29	35.58	45.07	48.76	13.79	64.9	28.03	31.7	30.33	34.06	11.48	23.6	79.02	54.76	32.98	0.824915	1	0.0307746	up
	hsa-miR-501-5p	10.25	0	0	2.55	2.43	3.41	0	0	3.13	5.14	0	0	0	13.79	0	2.34	0	0	0	0	3.37	0	3.42	0	0.759516	1	-0.342049	down
	hsa-miR-5010-3p	0	0	0	0	2.43	3.41	0	2.37	3.13	0	0	0	0	0	0	4.67	0	0	0	0	0	0	0	0	1	1	-0.416621	down
	hsa-miR-5010-5p	0	0	0	0	0	3.41	2.94	0	3.13	0	7.12	0	9.75	0	0	2.34	0	0	0	0	0	0	3.42	3.3	1	1	0.495625	up
	hsa-miR-502-3p	20.51	20.21	39.81	35.74	24.28	17.07	47.06	40.27	46.96	33.43	7.12	38.63	53.63	0	50.47	32.7	31.7	10.11	39.3	11.48	40.46	79.02	58.18	42.88	0.384838	1	0.269468	up
	hsa-miR-502-5p	0	0	0	2.55	0	0	0	0	0	0	0	0	0	0	0	0	0	0	0	0	0	0	0	0	1	1	-0.669999	down
	hsa-miR-503-3p	0	0	7.96	2.55	0	13.65	0	7.11	0	5.14	0	0	4.88	0	0	0	0	10.11	2.62	0	0	0	0	0	0.46751	1	-0.810212	down
	hsa-miR-503-5p	20.51	0	0	10.21	4.86	6.83	17.65	2.37	0	7.71	0	9.66	0	0	0	7.01	0	15.17	2.62	0	3.37	0	3.42	0	0.152835	1	-0.92293	down
	hsa-miR-504-5p	10.25	8.09	0	12.77	2.43	17.07	2.94	7.11	3.13	10.29	21.35	12.88	0	0	0	7.01	6.34	40.44	5.24	3.83	6.74	0	0	0	0.488781	1	-0.42295	down
	hsa-miR-505-3p	20.51	16.17	7.96	10.21	7.28	23.89	14.71	26.05	6.26	23.14	21.35	22.54	29.25	0	36.05	11.68	12.68	20.22	36.68	15.31	6.74	0	17.11	9.89	0.931783	1	0.12772	up
	hsa-miR-505-5p	30.76	44.47	15.92	17.87	41.27	37.55	26.47	18.95	25.05	41.15	35.58	48.29	34.13	96.56	21.63	16.35	57.07	35.39	23.58	30.61	20.23	22.58	27.38	26.39	0.912979	1	-0.0222694	down
	hsa-miR-508-3p	0	0	0	0	0	0	0	0	0	0	0	0	0	0	0	0	6.34	0	0	0	0	0	0	0	1	1	0.965348	up
	hsa-miR-509-3-5p	0	0	0	0	0	0	0	0	3.13	0	0	0	0	0	0	0	0	0	0	0	0	0	0	0	1	1	-0.670099	down
	hsa-miR-509-3p	0	0	0	5.11	4.86	0	0	0	0	0	0	0	0	0	0	0	6.34	0	0	3.83	0	0	3.42	0	1	1	0.0335742	up
	hsa-miR-5090	0	0	0	0	4.86	0	0	0	0	0	0	0	0	0	0	0	0	0	0	0	0	0	0	0	1	1	-1.06229	down
	hsa-miR-5094	0	0	0	0	0	3.41	0	0	0	0	0	0	0	0	0	0	0	0	0	0	0	0	0	0	1	1	-0.6701	down
	hsa-miR-511-5p	0	0	0	5.11	0	3.41	0	0	3.13	0	0	3.22	0	0	0	0	0	10.11	0	0	0	0	0	0	0.712629	1	-0.57455	down
	hsa-miR-512-3p	0	0	0	0	0	0	0	2.37	0	0	0	0	0	0	0	0	0	0	0	0	0	0	0	0	1	1	-0.669924	down
	hsa-miR-514a-3p	0	0	7.96	0	0	0	0	2.37	0	0	0	0	0	0	7.21	0	0	0	0	0	0	0	0	0	1	1	-0.294298	down
	hsa-miR-515-5p	0	0	0	0	0	3.41	0	7.11	0	0	7.12	0	0	0	7.21	0	0	0	0	0	0	0	0	0	0.426278	1	-1.0795	down
	hsa-miR-516a-5p	0	0	0	0	2.43	3.41	2.94	2.37	6.26	0	0	0	0	0	0	0	0	0	2.62	0	0	0	0	3.3	0.687588	1	-0.846662	down
	hsa-miR-516b-5p	0	0	0	2.55	0	0	0	2.37	0	10.29	0	0	0	0	0	0	0	0	5.24	0	0	0	3.42	0	0.723147	1	-0.470532	down
	hsa-miR-517a-3p	0	12.13	0	2.55	0	0	0	0	3.13	0	0	3.22	0	0	7.21	0	0	0	2.62	0	0	0	3.42	0	0.754656	1	-0.566633	down
	hsa-miR-517b-3p	0	12.13	0	2.55	0	0	0	0	3.13	0	0	3.22	0	0	7.21	0	0	0	2.62	0	0	0	3.42	0	0.754579	1	-0.566426	down
	hsa-miR-517c-3p	0	12.13	0	2.55	0	0	0	0	3.13	0	0	3.22	0	0	7.21	0	0	0	2.62	0	0	0	3.42	0	0.754486	1	-0.566173	down
	hsa-miR-5187-5p	0	4.04	0	2.55	2.43	6.83	0	7.11	9.39	2.57	0	12.88	9.75	0	14.42	4.67	0	0	0	3.83	0	0	0	3.3	0.680689	1	-0.48812	down
	hsa-miR-5189-3p	0	0	0	0	0	0	0	2.37	0	0	0	0	0	0	0	0	0	0	0	0	0	0	0	3.3	1	1	0.149173	up
	hsa-miR-5189-5p	10.25	0	0	0	4.86	0	0	2.37	0	0	0	0	0	0	0	0	6.34	0	0	0	0	0	0	0	0.434103	1	-0.887448	down
	hsa-miR-518a-3p	0	4.04	0	0	0	0	0	0	0	0	0	3.22	0	0	0	0	0	0	0	0	0	0	0	0	0.500047	1	-1.12596	down
	hsa-miR-518b	0	4.04	7.96	5.11	0	0	0	0	3.13	0	0	0	0	0	0	7.01	0	0	0	0	0	0	13.69	3.3	1	1	0.627006	up
	hsa-miR-518c-3p	0	12.13	0	7.66	4.86	0	2.94	9.47	3.13	0	0	0	0	0	0	0	0	0	0	0	0	0	10.27	0	0.0776162	1	-1.49994	down
	hsa-miR-518e-3p	0	0	0	2.55	0	0	0	0	0	0	0	0	0	0	0	0	0	0	0	0	0	0	0	0	1	1	-0.669999	down
	hsa-miR-518e-5p	0	0	0	0	0	0	0	0	0	7.71	0	0	0	0	0	0	0	0	0	3.83	3.37	0	0	3.3	1	1	0.311488	up
	hsa-miR-518f-3p	0	0	0	5.11	2.43	3.41	2.94	2.37	0	2.57	0	0	9.75	0	0	4.67	0	0	0	0	0	0	0	0	1	1	-0.293104	down
	hsa-miR-5191	0	0	0	0	2.43	0	0	0	0	0	0	0	0	0	0	0	0	0	0	0	0	0	0	0	1	1	-0.670031	down
	hsa-miR-5193	0	0	0	0	2.43	0	0	4.74	0	5.14	0	3.22	0	13.79	7.21	0	0	0	5.24	0	3.37	0	3.42	0	0.760755	1	0.319391	up
	hsa-miR-5194	0	0	0	0	0	0	0	0	0	0	0	0	0	0	0	0	0	0	0	0	3.37	0	0	0	1	1	0.819105	up
	hsa-miR-5195-5p	0	0	0	0	0	0	2.94	0	0	0	0	0	0	0	0	0	0	0	0	0	0	0	0	0	1	1	-0.670073	down
	hsa-miR-5196-3p	0	12.13	0	0	0	3.41	0	0	0	0	0	0	0	0	0	0	0	0	0	0	0	0	0	0	0.223277	1	-1.98753	down
	hsa-miR-519a-3p	0	0	0	0	0	0	0	0	0	0	7.12	0	0	0	0	2.34	0	0	0	0	0	0	0	0	1	1	0.0221335	up
	hsa-miR-519a-5p	0	0	0	0	0	0	0	0	0	7.71	0	0	0	0	0	0	0	0	0	3.83	3.37	0	0	3.3	1	1	0.311414	up
	hsa-miR-519b-3p	0	0	0	0	0	0	0	0	0	0	0	3.22	0	0	0	0	0	0	0	0	0	0	0	0	1	1	-0.670052	down
	hsa-miR-519b-5p	0	0	0	0	0	0	0	0	0	7.71	0	0	0	0	0	0	0	0	0	3.83	3.37	0	0	3.3	1	1	0.31127	up
	hsa-miR-519c-3p	0	0	0	0	0	0	0	0	0	0	0	3.22	0	0	0	0	0	0	0	0	0	0	0	0	1	1	-0.670052	down
	hsa-miR-519c-5p	0	0	0	0	0	0	0	0	0	7.71	0	0	0	0	0	0	0	0	0	3.83	3.37	0	0	3.3	1	1	0.311269	up
	hsa-miR-519d-3p	0	0	7.96	0	0	3.41	0	0	0	0	0	0	0	0	0	0	0	0	0	0	0	0	0	0	0.523422	1	-1.23494	down
	hsa-miR-519e-3p	0	0	0	0	0	3.41	0	0	0	0	7.12	0	0	0	0	2.34	0	0	0	0	0	0	0	0	1	1	-0.346201	down
	hsa-miR-520c-3p	0	0	0	0	0	0	0	4.74	0	0	0	0	0	0	0	0	0	0	0	0	0	0	0	0	1	1	-0.993055	down
	hsa-miR-520d-3p	0	4.04	0	0	0	0	0	0	0	2.57	0	0	0	0	0	0	0	0	0	0	0	0	0	0	0.500047	1	-1.1259	down
	hsa-miR-520f-3p	0	0	0	0	0	0	0	4.74	0	0	0	0	0	0	0	0	0	0	0	0	0	0	0	0	1	1	-0.993054	down
	hsa-miR-520g-3p	0	0	7.96	0	0	3.41	0	0	0	0	0	0	0	0	0	0	0	0	0	0	0	0	0	0	0.523419	1	-1.23493	down
	hsa-miR-520h	0	0	7.96	0	0	0	0	0	0	0	0	0	0	0	0	0	0	0	0	0	0	0	0	0	0.590869	1	-0.990712	down
	hsa-miR-522-5p	0	0	0	0	0	0	0	0	0	7.71	0	0	0	0	0	0	0	0	0	3.83	3.37	0	0	3.3	1	1	0.311246	up
	hsa-miR-523-5p	0	0	0	0	0	0	0	0	0	7.71	0	0	0	0	0	0	0	0	0	3.83	3.37	0	0	3.3	1	1	0.311256	up
	hsa-miR-532-3p	0	28.3	15.92	17.87	29.13	44.38	58.82	37.9	15.65	30.86	21.35	28.97	0	55.17	14.42	25.69	19.02	40.44	18.34	15.31	50.58	11.29	44.49	23.09	0.911054	1	-0.104589	down
	hsa-miR-532-5p	30.76	60.64	119.43	91.91	87.4	95.58	82.35	106.59	106.45	113.15	71.17	90.14	53.63	68.97	122.58	77.08	76.09	146.61	78.59	65.05	148.36	11.29	109.51	59.37	1	1	0.000596106	up
	hsa-miR-539-3p	0	0	0	0	0	0	5.88	0	0	0	0	0	0	0	0	0	0	0	0	0	0	0	3.42	0	1	1	-0.353823	down
	hsa-miR-542-3p	20.51	8.09	0	10.21	7.28	10.24	5.88	11.84	18.78	18	7.12	19.32	0	27.59	28.84	4.67	0	10.11	2.62	19.13	3.37	33.87	10.27	0	0.833781	1	-0.315638	down
	hsa-miR-542-5p	0	0	15.92	5.11	24.28	13.65	5.88	23.69	15.65	20.57	14.23	9.66	0	0	0	9.34	6.34	5.06	2.62	3.83	0	11.29	0	0	0.00202006	0.399554	-1.84257	down	8.38772	12.3867	0.677157	4.02988	3.20667	1.25672
	hsa-miR-543	0	0	0	0	0	3.41	0	2.37	0	0	0	0	0	0	0	4.67	0	0	0	0	0	0	0	0	1	1	0.190756	up
	hsa-miR-545-3p	0	0	0	0	0	0	2.94	0	0	0	0	0	0	0	0	0	0	0	0	0	0	0	0	0	1	1	-0.670073	down
	hsa-miR-545-5p	0	0	0	2.55	0	0	0	2.37	0	0	0	0	4.88	0	0	0	0	0	5.24	0	0	0	3.42	0	0.625407	1	0.894158	up
	hsa-miR-548a-3p	0	0	0	2.55	0	0	0	0	0	0	0	0	0	0	0	0	0	0	0	0	0	0	0	3.3	1	1	0.149099	up
	hsa-miR-548a-5p	0	0	0	0	0	0	0	2.37	0	0	0	0	0	0	0	0	0	0	0	0	0	0	0	0	1	1	-0.669924	down
	hsa-miR-548aa	0	0	0	0	0	3.41	0	0	0	5.14	0	0	0	0	0	0	0	0	2.62	0	6.74	0	0	0	1	1	0.217943	up
	hsa-miR-548ab	0	0	0	12.77	2.43	3.41	8.82	9.47	0	5.14	0	16.1	4.88	0	0	2.34	12.68	15.17	2.62	0	10.12	33.87	17.11	3.3	0.285756	1	0.468267	up
	hsa-miR-548ad-5p	0	8.09	0	15.32	2.43	3.41	8.82	7.11	3.13	12.86	7.12	25.75	0	0	0	9.34	19.02	20.22	7.86	7.65	20.23	33.87	20.53	6.6	0.229461	1	0.499917	up
	hsa-miR-548ae-5p	0	0	0	15.32	4.86	13.65	8.82	7.11	3.13	15.43	0	22.54	4.88	0	14.42	9.34	19.02	15.17	7.86	11.48	23.6	45.15	17.11	6.6	0.0603168	1	0.661736	up
	hsa-miR-548ah-3p	0	4.04	0	0	12.14	0	5.88	2.37	3.13	2.57	0	3.22	0	0	28.84	0	0	0	0	11.48	0	22.58	6.84	0	0.441272	1	0.495552	up
	hsa-miR-548aj-3p	0	0	0	0	0	0	2.94	0	0	0	0	0	0	0	0	0	0	0	0	0	0	22.58	6.84	0	0.343932	1	1.55788	up
	hsa-miR-548ak	0	8.09	0	2.55	0	0	0	0	0	2.57	7.12	6.44	0	0	0	0	0	5.06	0	0	3.37	0	0	0	0.315163	1	-1.05133	down
	hsa-miR-548al	0	8.09	0	0	0	0	0	0	0	0	0	0	0	0	0	0	0	0	0	0	0	0	0	0	0.598226	1	-1.36851	down
	hsa-miR-548am-3p	0	0	0	0	9.71	0	5.88	0	3.13	2.57	0	3.22	0	0	14.42	0	0	0	0	0	0	0	3.42	0	0.567983	1	-0.83101	down
	hsa-miR-548am-5p	0	8.09	0	20.43	9.71	10.24	5.88	11.84	0	12.86	7.12	22.54	4.88	0	7.21	2.34	12.68	25.28	7.86	0	16.86	33.87	20.53	13.19	0.513404	1	0.20264	up
	hsa-miR-548ap-5p	0	0	0	2.55	4.86	0	0	0	0	0	7.12	0	0	13.79	0	0	0	0	2.62	0	0	0	0	0	1	1	-0.397991	down
	hsa-miR-548aq-3p	0	4.04	0	0	9.71	0	2.94	2.37	3.13	2.57	0	0	0	0	7.21	0	0	0	0	0	0	22.58	6.84	0	1	1	-0.234247	down
	hsa-miR-548ar-3p	0	0	0	2.55	0	0	0	0	0	0	0	0	0	0	0	0	0	5.06	0	0	0	0	0	0	1	1	0.159965	up
	hsa-miR-548as-3p	0	0	0	0	0	0	0	0	0	0	0	0	0	0	0	2.34	0	0	0	0	0	0	0	0	1	1	0.819022	up
	hsa-miR-548as-5p	0	0	0	0	0	0	2.94	4.74	0	0	7.12	0	0	0	0	0	0	0	2.62	0	0	0	0	0	0.629623	1	-0.93964	down
	hsa-miR-548at-5p	0	0	0	7.66	0	0	0	4.74	0	0	0	3.22	4.88	0	0	0	0	0	0	0	3.37	0	6.84	0	1	1	-0.0923036	down
	hsa-miR-548au-5p	0	8.09	0	12.77	2.43	0	5.88	9.47	0	12.86	7.12	22.54	4.88	0	0	2.34	6.34	20.22	5.24	0	16.86	22.58	20.53	6.6	0.631276	1	0.264043	up
	hsa-miR-548av-3p	0	0	0	0	0	0	2.94	0	0	0	0	3.22	0	0	28.84	0	0	0	0	11.48	0	0	0	0	0.128568	1	1.79535	up
	hsa-miR-548aw	0	0	0	0	0	0	2.94	0	0	0	0	0	0	0	0	0	0	0	0	0	0	0	3.42	0	1	1	0.148972	up
	hsa-miR-548ax	0	0	0	0	0	0	0	0	0	0	0	0	0	0	0	2.34	0	0	0	0	0	0	0	0	1	1	0.819022	up
	hsa-miR-548ay-3p	0	0	0	0	0	0	0	0	0	0	0	0	0	27.59	0	0	0	0	0	0	0	11.29	0	0	0.138998	1	2.52216	up
	hsa-miR-548ay-5p	0	0	7.96	15.32	7.28	10.24	11.76	9.47	3.13	12.86	0	28.97	4.88	0	0	9.34	19.02	15.17	7.86	7.65	16.86	33.87	17.11	3.3	0.571955	1	0.184356	up
	hsa-miR-548az-3p	0	4.04	0	0	9.71	0	2.94	2.37	3.13	2.57	0	0	0	0	0	0	0	0	0	0	0	22.58	6.84	0	1	1	-0.496742	down
	hsa-miR-548az-5p	0	0	0	12.77	2.43	3.41	8.82	9.47	0	5.14	0	19.32	4.88	0	0	2.34	12.68	15.17	2.62	0	16.86	33.87	17.11	3.3	0.319683	1	0.543221	up
	hsa-miR-548b-3p	0	4.04	0	2.55	0	0	0	0	0	0	0	0	0	0	0	0	0	0	2.62	3.83	3.37	0	0	0	1	1	0.593363	up
	hsa-miR-548b-5p	0	0	7.96	15.32	4.86	10.24	11.76	9.47	0	5.14	0	16.1	4.88	0	0	2.34	12.68	15.17	2.62	0	13.49	33.87	17.11	9.89	0.530316	1	0.246568	up
	hsa-miR-548bc	0	0	0	0	0	0	0	2.37	6.26	0	0	3.22	0	0	0	0	0	0	2.62	0	3.37	0	0	3.3	1	1	-0.0359533	down
	hsa-miR-548c-3p	0	0	0	0	0	3.41	0	2.37	0	0	0	0	0	0	0	0	0	0	0	0	0	0	3.42	0	1	1	-0.306695	down
	hsa-miR-548c-5p	0	8.09	7.96	20.43	9.71	10.24	5.88	11.84	0	12.86	7.12	22.54	4.88	0	7.21	2.34	19.02	25.28	7.86	0	16.86	33.87	20.53	13.19	0.588928	1	0.19602	up
	hsa-miR-548d-3p	0	0	0	0	0	0	0	0	0	5.14	0	0	0	0	0	0	0	0	0	0	0	0	0	0	1	1	-1.03204	down
	hsa-miR-548d-5p	0	12.13	0	20.43	12.14	10.24	14.71	11.84	3.13	15.43	0	28.97	4.88	0	0	11.68	19.02	15.17	10.48	7.65	16.86	33.87	17.11	3.3	0.915772	1	-0.0488264	down
	hsa-miR-548e-3p	0	0	0	5.11	0	0	2.94	7.11	0	2.57	0	9.66	0	0	0	7.01	0	0	0	0	0	0	3.42	0	0.550651	1	-0.742115	down
	hsa-miR-548e-5p	0	4.04	0	0	0	0	2.94	4.74	0	0	0	6.44	0	0	0	0	0	0	0	3.83	3.37	0	0	0	0.690521	1	-0.84034	down
	hsa-miR-548f-3p	0	4.04	0	0	9.71	0	2.94	4.74	9.39	2.57	0	0	0	0	0	0	0	0	2.62	0	3.37	22.58	6.84	3.3	1	1	-0.295805	down
	hsa-miR-548h-3p	0	4.04	0	5.11	9.71	3.41	2.94	4.74	9.39	7.71	0	0	0	0	0	0	0	0	2.62	0	3.37	22.58	10.27	0	0.42104	1	-0.743154	down
	hsa-miR-548h-5p	0	4.04	0	0	0	0	0	0	0	2.57	0	3.22	0	0	0	0	0	0	0	0	0	22.58	0	6.6	0.534391	1	0.702184	up
	hsa-miR-548j-3p	0	0	0	0	0	0	0	0	0	0	0	0	0	0	0	0	0	0	0	0	0	0	3.42	0	1	1	0.819045	up
	hsa-miR-548j-5p	10.25	8.09	15.92	5.11	24.28	3.41	0	11.84	0	12.86	7.12	22.54	14.63	13.79	0	2.34	19.02	5.06	23.58	19.13	16.86	45.15	41.07	3.3	0.153288	1	0.686495	up
	hsa-miR-548k	0	0	0	0	2.43	3.41	2.94	9.47	0	2.57	0	0	0	0	0	0	0	0	0	0	0	0	0	0	0.0723336	1	-2.44876	down
	hsa-miR-548l	0	0	0	0	0	0	2.94	2.37	3.13	0	0	0	0	0	7.21	9.34	0	0	5.24	0	0	0	0	0	0.344532	1	1.10101	up
	hsa-miR-548n	0	0	0	12.77	0	6.83	5.88	7.11	0	5.14	0	12.88	0	0	14.42	0	12.68	5.06	5.24	0	13.49	33.87	13.69	3.3	0.200062	1	0.584938	up
	hsa-miR-548o-3p	0	0	0	0	2.43	0	2.94	0	0	0	0	3.22	0	0	28.84	0	0	0	0	11.48	0	0	0	0	0.236167	1	1.45634	up
	hsa-miR-548o-5p	0	8.09	7.96	20.43	9.71	10.24	5.88	11.84	0	12.86	7.12	22.54	4.88	0	7.21	2.34	19.02	25.28	7.86	0	16.86	33.87	20.53	13.19	0.588522	1	0.195631	up
	hsa-miR-548p	0	4.04	0	0	12.14	0	5.88	2.37	3.13	2.57	0	3.22	0	0	28.84	0	0	0	0	11.48	0	22.58	6.84	0	0.441021	1	0.495224	up
	hsa-miR-548q	0	0	0	5.11	2.43	3.41	0	2.37	3.13	0	0	6.44	0	0	14.42	2.34	0	0	0	0	0	0	3.42	0	1	1	-0.465703	down
	hsa-miR-548s	0	0	0	2.55	2.43	0	2.94	0	0	0	0	3.22	0	0	28.84	0	0	0	0	11.48	0	0	0	0	0.219068	1	1.18803	up
	hsa-miR-548t-3p	0	0	0	0	0	3.41	0	0	0	5.14	0	0	0	0	0	0	0	0	2.62	0	6.74	0	0	0	1	1	0.217926	up
	hsa-miR-548t-5p	0	0	0	0	0	0	0	0	0	0	0	3.22	0	0	0	0	0	0	0	0	3.37	11.29	0	0	0.646153	1	0.728472	up
	hsa-miR-548u	0	4.04	0	0	9.71	0	2.94	2.37	3.13	2.57	0	0	0	0	0	0	0	0	0	0	0	22.58	6.84	0	1	1	-0.497081	down
	hsa-miR-548z	0	4.04	0	5.11	9.71	3.41	2.94	4.74	9.39	7.71	0	0	0	0	0	0	0	0	2.62	0	3.37	22.58	10.27	0	0.420586	1	-0.743554	down
	hsa-miR-550a-3-5p	0	0	0	0	0	0	0	0	6.26	2.57	0	0	19.5	0	0	0	0	0	0	0	0	0	0	0	0.606461	1	0.853555	up
	hsa-miR-550a-3p	0	0	0	0	2.43	0	0	4.74	0	2.57	0	0	9.75	13.79	0	2.34	0	0	2.62	0	0	0	0	0	0.334905	1	0.650912	up
	hsa-miR-550a-5p	0	0	0	0	0	0	0	0	6.26	2.57	0	0	19.5	0	0	0	0	0	0	0	0	0	0	0	0.606195	1	0.853281	up
	hsa-miR-550b-2-5p	0	0	0	0	0	0	0	0	6.26	0	0	0	0	0	0	0	0	0	0	0	0	0	0	0	0.579858	1	-1.15547	down
	hsa-miR-550b-3p	0	0	0	0	0	0	0	0	0	0	0	0	0	0	0	0	0	0	0	3.83	0	0	0	0	1	1	0.81918	up
	hsa-miR-551a	0	0	0	0	0	0	0	2.37	3.13	0	0	16.1	0	0	0	0	0	0	0	0	0	0	6.84	0	0.559057	1	-1.02774	down
	hsa-miR-552-5p	0	0	0	0	0	0	0	0	0	0	0	0	0	0	14.42	0	0	0	0	7.65	0	0	0	0	0.136313	1	2.20721	up
	hsa-miR-556-3p	0	0	0	2.55	0	0	0	4.74	0	0	0	0	0	0	0	0	0	5.06	2.62	0	3.37	0	0	0	1	1	0.249512	up
	hsa-miR-556-5p	0	0	0	0	0	3.41	0	0	0	0	0	0	0	0	0	0	0	0	0	0	0	0	0	0	1	1	-0.6701	down
	hsa-miR-5581-3p	0	0	0	0	0	0	0	0	0	0	0	0	0	0	0	2.34	0	0	0	0	0	0	0	0	1	1	0.819022	up
	hsa-miR-5583-3p	0	0	0	0	0	0	0	0	0	0	0	3.22	0	0	0	0	0	0	0	0	0	0	0	0	1	1	-0.670052	down
	hsa-miR-5584-5p	0	0	0	0	0	0	0	0	0	0	0	0	0	0	0	0	0	0	0	0	3.37	0	0	0	1	1	0.819105	up
	hsa-miR-559	0	0	0	0	0	0	0	0	0	0	0	0	0	0	0	0	0	0	2.62	0	0	0	0	0	1	1	0.818941	up
	hsa-miR-561-5p	0	0	7.96	0	0	6.83	0	0	0	0	0	0	0	0	0	0	0	0	0	0	3.37	0	0	0	0.670943	1	-0.813784	down
	hsa-miR-5683	0	0	0	0	0	0	0	2.37	0	0	0	0	0	0	0	0	0	0	7.86	0	0	0	3.42	0	0.27929	1	1.23687	up
	hsa-miR-5690	0	0	0	0	0	0	0	0	0	0	0	0	0	13.79	0	0	0	0	0	0	0	0	0	0	0.609047	1	1.2958	up
	hsa-miR-5695	0	0	0	2.55	0	0	2.94	0	0	5.14	0	0	0	0	0	0	0	0	0	0	3.37	0	0	0	0.62507	1	-0.931142	down
	hsa-miR-5697	0	0	0	0	0	0	0	0	0	0	0	0	0	0	0	0	0	0	0	3.83	0	0	0	0	1	1	0.81918	up
	hsa-miR-5698	0	0	0	0	0	0	0	0	0	2.57	0	0	0	0	0	0	0	0	0	0	0	0	6.84	0	1	1	0.63178	up
	hsa-miR-5699-3p	0	0	0	0	0	0	0	2.37	0	0	0	0	0	0	0	0	0	0	0	0	0	0	0	0	1	1	-0.669924	down
	hsa-miR-5699-5p	0	4.04	0	0	0	0	0	0	0	0	0	0	0	0	0	0	0	0	0	0	0	0	0	0	1	1	-0.68775	down
	hsa-miR-570-3p	0	0	0	0	0	0	2.94	2.37	0	0	7.12	0	0	0	0	0	0	0	0	0	0	0	0	0	0.250984	1	-1.47278	down
	hsa-miR-574-3p	143.55	181.92	127.39	145.53	150.52	122.89	155.89	156.33	150.28	123.44	113.87	173.84	117.02	96.56	137	91.09	139.5	151.66	157.18	225.76	128.13	158.04	167.69	145.12	0.966205	1	0.0171807	up
	hsa-miR-574-5p	0	8.09	0	7.66	2.43	10.24	5.88	7.11	0	0	0	6.44	9.75	13.79	7.21	18.69	6.34	10.11	0	0	0	0	0	0	0.544944	1	0.333543	up
	hsa-miR-576-3p	0	0	15.92	2.55	0	0	0	4.74	0	7.71	0	9.66	0	0	0	2.34	6.34	0	10.48	0	0	0	0	0	0.521945	1	-0.558802	down
	hsa-miR-576-5p	92.28	52.55	63.69	74.04	26.71	71.68	61.77	90.01	62.62	69.43	28.47	109.46	43.88	82.76	50.47	46.71	19.02	80.89	81.21	19.13	67.44	33.87	65.02	32.98	0.189682	1	-0.310692	down
	hsa-miR-577	0	0	0	0	2.43	0	0	0	0	0	0	0	0	0	0	0	0	0	0	0	0	0	0	0	1	1	-0.670031	down
	hsa-miR-579-3p	0	0	0	0	0	0	2.94	0	0	0	0	3.22	0	0	0	0	0	0	0	0	0	0	0	0	0.500047	1	-1.12584	down
	hsa-miR-579-5p	10.25	0	0	0	0	0	2.94	0	0	0	0	0	0	0	0	0	0	0	0	0	0	0	0	0	0.531888	1	-1.27004	down
	hsa-miR-580-3p	0	0	0	0	0	0	0	0	0	0	0	0	0	0	0	0	6.34	0	2.62	0	0	0	0	0	0.508672	1	1.33946	up
	hsa-miR-581	10.25	0	0	0	0	0	0	0	0	2.57	0	0	0	0	0	0	0	0	0	0	0	0	3.42	0	1	1	-0.384603	down
	hsa-miR-582-3p	0	0	0	7.66	7.28	6.83	5.88	0	3.13	10.29	0	3.22	9.75	0	0	0	0	0	0	3.83	3.37	0	6.84	6.6	0.671449	1	-0.517249	down
	hsa-miR-582-5p	0	4.04	0	2.55	0	13.65	2.94	4.74	0	2.57	0	3.22	14.63	0	7.21	0	0	5.06	5.24	0	0	0	17.11	0	0.709464	1	0.451131	up
	hsa-miR-584-5p	174.31	105.11	71.66	127.66	121.39	95.58	150	130.27	75.14	118.29	128.1	70.83	53.63	68.97	100.95	158.83	88.77	106.16	151.94	126.27	171.96	169.33	167.69	98.95	0.482486	1	0.174592	up
	hsa-miR-586	0	0	7.96	0	0	0	0	0	0	0	0	0	0	0	0	0	0	0	0	0	0	0	0	0	0.590557	1	-0.98993	down
	hsa-miR-589-3p	0	0	0	2.55	0	0	0	0	3.13	2.57	0	0	0	0	0	0	0	0	0	0	0	0	0	0	0.500047	1	-1.47158	down
	hsa-miR-589-5p	0	20.21	15.92	10.21	4.86	10.24	8.82	14.21	3.13	2.57	21.35	9.66	0	13.79	28.84	18.69	0	5.06	7.86	15.31	0	22.58	3.42	13.19	0.915894	1	0.0863957	up
	hsa-miR-590-3p	30.76	40.43	39.81	94.47	16.99	27.31	61.77	71.06	56.35	79.72	0	57.95	14.63	55.17	43.26	4.67	6.34	55.61	52.39	61.22	47.21	33.87	106.09	69.26	0.899133	1	-0.0794025	down
	hsa-miR-590-5p	0	4.04	0	0	2.43	0	0	0	3.13	0	0	0	0	0	0	0	0	5.06	5.24	0	0	11.29	0	0	0.697639	1	0.532587	up
	hsa-miR-592	0	0	0	0	0	0	0	0	0	0	0	0	0	0	0	0	0	0	2.62	0	0	0	0	0	1	1	0.818941	up
	hsa-miR-597-3p	0	0	0	0	0	0	0	0	0	0	0	6.44	0	0	0	0	0	0	0	0	0	0	0	0	1	1	-1.08699	down
	hsa-miR-597-5p	0	0	0	0	0	0	0	0	0	0	0	0	0	0	0	0	0	0	0	11.48	0	0	0	0	0.37132	1	1.791	up
	hsa-miR-598-3p	51.27	36.38	23.89	30.64	53.41	54.62	29.41	35.53	25.05	36	14.23	57.95	9.75	0	43.26	21.02	38.04	45.5	26.2	26.78	33.72	22.58	23.96	39.58	0.169056	1	-0.360923	down
	hsa-miR-6131	0	0	0	0	0	0	0	0	0	0	0	0	0	0	0	2.34	0	0	0	0	0	0	0	0	1	1	0.819022	up
	hsa-miR-615-3p	0	0	7.96	0	0	0	0	0	0	0	0	0	0	0	57.69	2.34	0	0	0	0	0	0	0	0	0.184912	1	2.40063	up
	hsa-miR-615-5p	0	0	0	0	0	0	2.94	0	0	0	0	0	0	0	0	0	0	0	0	0	0	0	0	0	1	1	-0.670073	down
	hsa-miR-616-3p	0	0	0	0	4.86	0	0	0	0	0	0	0	0	0	0	2.34	0	0	0	0	0	0	0	0	1	1	-0.32166	down
	hsa-miR-618	0	0	0	5.11	0	3.41	0	4.74	0	2.57	0	0	0	0	0	0	0	0	0	0	3.37	0	0	0	0.375354	1	-1.36455	down
	hsa-miR-619-5p	0	0	0	0	0	0	0	0	0	0	0	0	0	0	0	0	0	0	2.62	0	0	0	0	0	1	1	0.818941	up
	hsa-miR-624-3p	0	0	0	0	0	0	2.94	0	0	0	0	0	0	0	0	0	0	0	0	0	0	0	0	0	1	1	-0.670073	down
	hsa-miR-624-5p	0	0	0	2.55	2.43	3.41	0	2.37	3.13	2.57	0	0	0	0	0	0	0	0	7.86	3.83	0	0	0	0	1	1	-0.17655	down
	hsa-miR-625-3p	112.79	76.81	71.66	89.36	106.82	95.58	88.24	82.9	93.92	97.72	99.63	83.7	58.51	41.38	129.79	67.73	63.41	96.05	68.11	110.97	80.92	101.6	143.74	75.86	0.825929	1	-0.0303254	down
	hsa-miR-625-5p	20.51	16.17	23.89	22.98	43.7	17.07	26.47	18.95	18.78	20.57	28.47	19.32	0	27.59	7.21	23.36	12.68	20.22	18.34	11.48	16.86	45.15	34.22	23.09	0.495596	1	-0.224289	down
	hsa-miR-627-3p	0	0	0	0	2.43	3.41	0	0	0	0	0	0	0	0	0	0	0	0	0	0	0	0	0	0	0.500047	1	-1.12585	down
	hsa-miR-627-5p	0	0	0	5.11	0	6.83	2.94	0	3.13	5.14	0	6.44	0	0	0	7.01	0	5.06	0	0	3.37	0	3.42	6.6	1	1	0.0336235	up
	hsa-miR-628-3p	0	12.13	39.81	25.53	21.85	44.38	20.59	37.9	34.44	23.14	21.35	80.48	39.01	55.17	28.84	25.69	19.02	35.39	26.2	11.48	23.6	67.73	17.11	26.39	0.95582	1	-0.0694173	down
	hsa-miR-628-5p	10.25	36.38	0	12.77	9.71	3.41	26.47	18.95	3.13	15.43	0	28.97	4.88	0	21.63	7.01	0	15.17	13.1	3.83	13.49	0	23.96	0	0.203439	1	-0.617466	down
	hsa-miR-629-5p	0	32.34	87.58	71.49	67.98	102.41	105.88	85.27	100.19	95.15	49.82	144.87	19.5	124.14	21.63	123.79	126.82	106.16	75.97	34.44	101.15	67.73	68.45	49.47	0.931793	1	-0.00290071	down
	hsa-miR-636	0	0	0	5.11	2.43	0	2.94	0	0	0	0	3.22	0	0	0	2.34	0	0	5.24	3.83	3.37	0	0	0	1	1	0.285339	up
	hsa-miR-641	10.25	0	0	0	4.86	0	0	2.37	3.13	0	0	0	0	0	0	0	0	0	2.62	3.83	0	0	0	0	0.696188	1	-0.664671	down
	hsa-miR-642a-3p	0	4.04	0	0	9.71	0	2.94	0	3.13	0	0	6.44	4.88	27.59	14.42	2.34	0	0	0	3.83	0	0	0	3.3	0.561582	1	0.349607	up
	hsa-miR-642a-5p	20.51	4.04	15.92	2.55	2.43	3.41	2.94	9.47	0	12.86	0	9.66	0	0	0	4.67	0	10.11	5.24	26.78	3.37	0	3.42	13.19	1	1	0.134867	up
	hsa-miR-642b-3p	0	4.04	0	0	9.71	0	2.94	0	3.13	0	0	6.44	4.88	27.59	14.42	2.34	0	0	0	3.83	0	0	0	3.3	0.561339	1	0.349072	up
	hsa-miR-642b-5p	20.51	4.04	15.92	2.55	2.43	3.41	2.94	9.47	0	12.86	0	9.66	0	0	0	4.67	0	10.11	5.24	26.78	3.37	0	3.42	13.19	1	1	0.135256	up
	hsa-miR-643	0	0	0	0	0	3.41	0	4.74	0	0	0	0	0	0	0	0	0	0	0	0	0	0	0	3.3	1	1	-0.640771	down
	hsa-miR-6500-3p	0	0	0	0	0	0	0	0	0	0	0	0	0	0	0	0	0	0	2.62	0	0	0	0	0	1	1	0.818941	up
	hsa-miR-6501-3p	0	0	0	0	0	3.41	0	0	0	0	0	0	0	0	0	0	0	0	0	0	0	0	0	0	1	1	-0.6701	down
	hsa-miR-6501-5p	0	0	0	0	0	0	0	0	0	2.57	0	0	0	0	0	2.34	0	0	0	0	0	0	0	0	1	1	0.149025	up
	hsa-miR-6502-5p	0	0	0	0	0	0	0	0	3.13	0	0	0	0	0	0	0	0	0	0	0	0	0	0	0	1	1	-0.670099	down
	hsa-miR-6503-5p	0	0	0	0	0	0	5.88	0	0	0	0	0	0	0	0	0	0	0	0	0	0	0	0	0	0.575219	1	-1.11533	down
	hsa-miR-6504-5p	0	0	0	5.11	0	3.41	0	0	0	0	0	0	0	0	0	0	0	0	0	0	0	0	0	0	0.513758	1	-1.45032	down
	hsa-miR-6505-3p	0	0	0	0	2.43	0	0	0	0	0	0	0	0	0	0	0	0	0	0	0	0	0	0	0	1	1	-0.670031	down
	hsa-miR-6505-5p	0	0	0	0	0	0	0	0	0	0	0	3.22	0	0	0	0	0	0	0	0	0	0	0	0	1	1	-0.670052	down
	hsa-miR-6506-5p	0	0	0	0	2.43	10.24	0	0	0	0	0	0	0	0	0	0	0	0	0	0	0	0	0	3.3	0.676935	1	-0.963246	down
	hsa-miR-651-5p	0	4.04	0	5.11	2.43	6.83	8.82	11.84	0	0	0	12.88	0	0	7.21	11.68	0	0	2.62	7.65	0	0	0	3.3	0.712206	1	-0.413151	down
	hsa-miR-6510-5p	0	0	0	0	0	0	0	0	0	0	0	0	0	0	0	0	0	0	0	0	0	0	0	3.3	1	1	0.819097	up
	hsa-miR-6511a-3p	30.76	16.17	0	0	0	13.65	11.76	0	3.13	2.57	21.35	6.44	0	0	7.21	11.68	6.34	0	13.1	7.65	3.37	0	6.84	0	0.324656	1	-0.379766	down
	hsa-miR-6511b-3p	30.76	16.17	0	0	0	13.65	11.76	0	3.13	2.57	21.35	6.44	0	0	7.21	11.68	6.34	0	13.1	7.65	3.37	0	6.84	0	0.324468	1	-0.379402	down
	hsa-miR-6513-3p	0	0	0	5.11	0	6.83	0	2.37	0	0	0	0	0	0	14.42	0	0	5.06	2.62	3.83	0	0	0	0	0.750037	1	0.375471	up
	hsa-miR-6513-5p	0	0	0	0	0	0	2.94	0	0	0	0	0	0	0	0	0	0	0	0	0	0	0	0	0	1	1	-0.670073	down
	hsa-miR-6514-5p	0	0	0	2.55	0	3.41	0	0	3.13	0	0	0	0	0	0	0	0	0	0	7.65	0	0	0	0	1	1	-0.0992169	down
	hsa-miR-6515-5p	0	0	0	0	0	0	0	0	3.13	0	0	0	0	0	0	0	0	0	0	0	6.74	0	0	0	1	1	0.618557	up
	hsa-miR-6516-5p	0	0	0	0	0	0	2.94	0	0	0	0	6.44	0	0	0	0	0	0	0	3.83	0	0	0	0	1	1	-0.62904	down
	hsa-miR-652-3p	10.25	28.3	0	35.74	29.13	27.31	20.59	33.16	31.31	46.29	28.47	25.75	29.25	27.59	28.84	23.36	44.39	40.44	26.2	15.31	33.72	0	6.84	23.09	0.949797	1	-0.107062	down
	hsa-miR-652-5p	0	0	7.96	0	0	0	2.94	2.37	0	0	0	0	0	0	0	0	0	0	0	0	0	0	0	0	0.256268	1	-1.48038	down
	hsa-miR-6529-5p	0	0	15.92	0	0	0	0	0	0	0	0	0	0	0	0	2.34	0	0	0	3.83	0	0	3.42	0	1	1	0.251132	up
	hsa-miR-653-3p	0	0	0	0	0	0	0	2.37	3.13	0	0	0	0	0	0	0	0	0	0	0	0	0	0	0	1	1	-1.12574	down
	hsa-miR-653-5p	0	0	0	0	0	0	0	2.37	0	0	0	0	0	0	0	0	6.34	0	0	0	0	0	0	0	1	1	0.246982	up
	hsa-miR-654-3p	20.51	12.13	0	17.87	26.71	17.07	2.94	4.74	9.39	33.43	14.23	9.66	4.88	27.59	21.63	9.34	12.68	10.11	10.48	11.48	6.74	0	3.42	16.49	0.440177	1	-0.410306	down
	hsa-miR-655-3p	0	0	0	0	0	0	0	0	0	0	0	3.22	0	0	0	0	0	0	0	0	0	0	0	0	1	1	-0.670052	down
	hsa-miR-659-5p	0	0	0	0	2.43	3.41	0	0	3.13	5.14	0	0	0	0	0	0	0	0	0	3.83	0	0	0	0	0.375117	1	-1.16468	down
	hsa-miR-660-5p	102.53	68.72	39.81	130.21	87.4	157.02	123.53	127.9	118.97	154.29	113.87	131.99	78.01	165.52	93.74	72.41	69.75	91	125.75	103.31	87.67	101.6	147.16	82.46	0.436942	1	-0.174115	down
	hsa-miR-664a-5p	41.01	48.51	55.73	68.94	48.56	34.14	44.12	49.74	34.44	79.72	78.28	38.63	63.38	82.76	79.32	60.73	57.07	80.89	68.11	114.79	60.69	67.73	78.71	52.77	0.0164244	0.970008	0.524474	up	15.8905	51.8183	0.306659	16.7304	72.2458	0.231576
	hsa-miR-664b-5p	0	28.3	7.96	7.66	7.28	3.41	5.88	0	31.31	10.29	0	0	19.5	0	28.84	11.68	6.34	0	13.1	11.48	0	0	13.69	13.19	0.853504	1	0.198123	up
	hsa-miR-668-3p	0	4.04	0	0	0	0	0	0	0	0	0	0	0	0	0	0	0	0	2.62	0	0	0	0	0	1	1	0.142117	up
	hsa-miR-671-3p	0	12.13	7.96	7.66	0	10.24	0	4.74	9.39	5.14	0	6.44	0	13.79	14.42	4.67	0	15.17	5.24	11.48	0	22.58	3.42	0	0.66068	1	0.170196	up
	hsa-miR-671-5p	0	20.21	23.89	25.53	19.42	6.83	11.76	16.58	15.65	12.86	49.82	25.75	9.75	13.79	28.84	28.03	38.04	10.11	28.82	22.96	16.86	22.58	20.53	13.19	0.536601	1	0.25158	up
	hsa-miR-6716-3p	0	0	0	0	0	0	0	2.37	0	0	0	0	0	0	0	0	6.34	0	0	0	0	0	0	0	1	1	0.246821	up
	hsa-miR-6721-5p	0	8.09	0	0	2.43	0	0	0	0	0	0	0	0	0	7.21	9.34	6.34	0	0	3.83	3.37	0	3.42	0	0.275889	1	1.44526	up
	hsa-miR-6724-5p	0	4.04	0	10.21	0	3.41	5.88	0	3.13	5.14	0	3.22	34.13	0	0	14.01	19.02	10.11	0	3.83	6.74	0	3.42	26.39	0.009611	0.742265	1.64984	up	3.17797	2.91917	1.08866	11.4411	9.80417	1.16696
	hsa-miR-6726-3p	0	0	0	0	4.86	0	0	0	0	0	0	0	0	0	0	0	0	0	0	0	0	0	0	0	1	1	-1.06244	down
	hsa-miR-6731-5p	0	0	0	0	0	0	0	0	0	0	0	0	0	0	0	0	0	0	0	0	6.74	0	0	3.3	0.281606	1	1.69342	up
	hsa-miR-6734-5p	0	0	31.85	2.55	0	3.41	0	7.11	6.26	0	0	9.66	0	13.79	0	2.34	0	0	5.24	3.83	3.37	22.58	3.42	3.3	1	1	-0.151369	down
	hsa-miR-6735-5p	0	0	0	0	2.43	0	0	0	0	0	0	3.22	0	0	0	0	0	0	0	0	0	0	0	0	1	1	-1.1258	down
	hsa-miR-6738-5p	0	0	0	0	0	0	0	0	0	2.57	0	0	0	0	0	2.34	0	0	0	0	0	0	0	0	1	1	0.149025	up
	hsa-miR-6739-5p	0	0	0	0	0	0	0	0	0	0	0	0	0	0	0	0	0	0	2.62	0	0	0	0	0	1	1	0.818941	up
	hsa-miR-6741-3p	0	0	0	0	0	6.83	0	0	0	0	0	0	0	0	0	0	0	10.11	0	0	3.37	0	3.42	0	0.729948	1	0.897155	up
	hsa-miR-6741-5p	0	0	0	0	2.43	3.41	0	0	0	7.71	0	0	0	0	0	0	0	0	0	0	0	11.29	0	0	1	1	-0.982742	down
	hsa-miR-6742-5p	0	0	0	0	0	0	0	0	0	5.14	0	0	0	0	0	0	0	0	0	0	0	0	0	0	1	1	-1.03178	down
	hsa-miR-6743-3p	0	0	0	0	4.86	0	0	0	0	0	0	0	0	0	0	0	0	0	0	0	0	0	0	0	1	1	-1.06237	down
	hsa-miR-6746-3p	0	0	0	0	0	0	0	0	0	0	0	0	0	0	0	0	0	5.06	7.86	0	0	0	0	0	0.298397	1	1.87403	up
	hsa-miR-6747-3p	0	0	0	2.55	4.86	0	0	0	0	0	0	0	0	0	0	0	0	0	0	0	0	0	6.84	0	1	1	-0.145074	down
	hsa-miR-675-3p	0	0	7.96	0	0	3.41	0	2.37	0	2.57	0	0	0	0	0	0	0	10.11	2.62	0	3.37	0	0	3.3	0.737109	1	0.511653	up
	hsa-miR-675-5p	0	0	0	0	0	0	2.94	0	0	2.57	0	3.22	0	0	0	0	0	0	2.62	0	0	0	0	0	1	1	-0.652669	down
	hsa-miR-6750-5p	0	0	0	0	0	0	0	2.37	0	0	0	0	0	0	0	0	0	0	0	0	0	0	0	0	1	1	-0.669924	down
	hsa-miR-6758-5p	0	0	0	0	0	0	0	0	0	2.57	0	0	0	0	0	0	0	0	0	0	0	0	0	0	1	1	-0.669997	down
	hsa-miR-676-3p	0	0	0	0	0	0	0	0	3.13	0	0	0	0	0	0	2.34	0	0	0	0	6.74	0	0	0	0.646934	1	1.00368	up
	hsa-miR-6761-3p	0	0	0	2.55	0	0	0	0	0	0	0	0	0	0	0	0	0	0	0	0	0	0	0	0	1	1	-0.669999	down
	hsa-miR-6761-5p	0	0	0	0	0	0	0	0	0	5.14	0	0	0	0	0	0	0	0	0	0	0	0	0	0	1	1	-1.03173	down
	hsa-miR-6763-5p	0	0	0	0	0	0	0	2.37	0	0	0	0	0	0	0	0	0	0	0	0	0	0	0	0	1	1	-0.669924	down
	hsa-miR-6766-3p	0	0	0	0	0	0	0	2.37	0	0	0	0	0	0	0	0	0	0	0	0	0	0	0	0	1	1	-0.669924	down
	hsa-miR-6767-5p	0	0	0	0	0	3.41	0	0	0	0	0	0	0	0	0	0	0	0	0	0	0	0	0	0	1	1	-0.6701	down
	hsa-miR-6771-5p	0	0	0	0	0	0	0	2.37	0	0	0	0	0	0	0	0	0	0	0	0	0	0	0	0	1	1	-0.669924	down
	hsa-miR-6772-3p	0	0	0	0	0	3.41	0	0	0	0	0	0	0	0	0	0	0	0	0	0	0	0	0	0	1	1	-0.6701	down
	hsa-miR-6779-5p	0	0	0	0	0	0	0	0	0	0	0	0	0	0	0	0	0	0	0	0	0	0	3.42	0	1	1	0.819045	up
	hsa-miR-6780a-5p	0	4.04	0	2.55	4.86	0	0	0	0	0	0	0	0	0	0	0	0	0	0	0	6.74	0	0	0	1	1	-0.426182	down
	hsa-miR-6782-3p	0	0	0	0	0	0	0	0	0	0	0	0	4.88	0	0	0	0	0	0	0	0	0	0	3.3	0.504252	1	1.34811	up
	hsa-miR-6783-3p	0	0	0	0	0	0	0	0	0	5.14	0	0	4.88	0	0	0	0	0	0	0	0	0	0	0	1	1	-0.12971	down
	hsa-miR-6784-3p	0	0	0	0	0	0	0	0	0	0	7.12	0	0	0	0	0	0	0	0	0	0	0	0	0	1	1	-0.909609	down
	hsa-miR-6786-3p	0	0	0	0	0	0	0	2.37	0	0	0	0	9.75	0	0	2.34	0	0	0	0	0	0	3.42	0	0.150564	1	1.41389	up
	hsa-miR-6788-3p	0	0	0	0	2.43	0	0	0	0	0	0	0	0	0	0	0	0	0	0	0	0	0	0	0	1	1	-0.670031	down
	hsa-miR-6788-5p	0	0	0	0	0	0	0	0	0	0	0	0	0	0	0	0	0	5.06	0	0	0	0	0	0	1	1	0.843658	up
	hsa-miR-6791-3p	0	0	0	2.55	0	0	0	0	0	0	0	0	0	0	0	0	0	0	0	0	0	0	3.42	0	1	1	0.149046	up
	hsa-miR-6793-5p	0	0	0	0	0	0	0	0	0	0	0	0	0	0	0	2.34	0	0	2.62	0	0	0	0	0	1	1	1.3381	up
	hsa-miR-6802-3p	0	0	0	0	0	0	0	0	3.13	0	0	0	0	0	0	2.34	0	0	0	0	0	0	0	0	1	1	0.148923	up
	hsa-miR-6803-3p	0	0	0	2.55	7.28	3.41	5.88	0	0	5.14	14.23	0	0	0	0	4.67	0	10.11	2.62	7.65	3.37	0	10.27	6.6	0.838234	1	0.501686	up
	hsa-miR-6805-5p	0	0	0	0	0	6.83	2.94	4.74	0	2.57	0	0	0	0	0	2.34	0	0	0	0	0	0	0	0	0.38085	1	-1.35944	down
	hsa-miR-6810-3p	0	0	0	0	0	0	0	0	0	7.71	0	0	0	0	0	0	0	0	0	0	0	0	0	0	0.584559	1	-1.31538	down
	hsa-miR-6812-5p	0	0	0	2.55	0	0	0	0	0	0	0	0	0	0	0	0	0	0	0	0	0	0	0	0	1	1	-0.669999	down
	hsa-miR-6813-5p	0	8.09	0	0	0	3.41	2.94	0	0	0	0	0	0	0	0	2.34	0	0	0	0	0	0	0	0	0.410791	1	-1.03371	down
	hsa-miR-6820-3p	0	0	0	0	0	0	0	0	0	0	0	0	0	0	0	0	0	5.06	0	0	0	0	0	0	1	1	0.845327	up
	hsa-miR-6821-5p	0	0	0	2.55	0	0	2.94	0	0	2.57	0	0	0	0	0	0	0	0	0	0	0	11.29	0	0	1	1	-0.614829	down
	hsa-miR-6832-5p	0	0	7.96	0	2.43	0	0	0	0	0	0	0	0	0	0	0	0	0	0	0	0	0	0	0	0.521118	1	-1.2012	down
	hsa-miR-6833-3p	0	0	0	0	0	3.41	0	0	0	0	0	0	0	0	0	0	0	0	0	0	0	0	0	0	1	1	-0.6701	down
	hsa-miR-6834-5p	0	0	0	0	0	0	0	0	3.13	0	0	0	0	0	0	0	0	0	0	0	0	0	0	0	1	1	-0.670099	down
	hsa-miR-6837-3p	0	0	0	0	0	0	0	0	0	2.57	0	0	0	0	0	0	0	0	0	0	0	0	0	0	1	1	-0.669997	down
	hsa-miR-6840-3p	0	0	0	2.55	0	0	0	0	0	0	0	0	0	0	0	0	0	0	0	0	0	0	0	0	1	1	-0.669999	down
	hsa-miR-6842-3p	0	0	0	0	2.43	0	0	2.37	3.13	2.57	0	3.22	0	0	0	0	0	0	0	0	0	0	0	0	0.25007	1	-1.98374	down
	hsa-miR-6842-5p	0	0	0	0	0	0	8.82	0	0	0	0	0	0	0	0	0	0	0	0	0	3.37	0	0	6.6	1	1	0.191928	up
	hsa-miR-6852-5p	10.25	8.09	0	0	4.86	3.41	0	0	0	7.71	0	0	0	0	0	0	0	0	2.62	0	3.37	22.58	3.42	0	0.823624	1	-0.401757	down
	hsa-miR-6855-5p	0	0	0	0	2.43	0	0	0	0	0	0	0	0	0	0	0	0	5.06	0	0	0	0	0	0	1	1	0.160573	up
	hsa-miR-6859-3p	0	4.04	0	0	0	0	0	0	0	0	0	0	0	0	0	0	0	0	0	0	0	0	0	0	1	1	-0.689009	down
	hsa-miR-6859-5p	0	0	0	0	0	0	0	0	0	0	0	0	0	0	0	0	0	0	0	0	0	0	0	3.3	1	1	0.819097	up
	hsa-miR-6862-5p	0	0	0	0	0	0	0	0	0	0	0	0	0	0	0	0	0	0	0	0	0	0	3.42	3.3	0.500047	1	1.33828	up
	hsa-miR-6866-3p	0	0	0	0	0	3.41	0	0	0	0	0	0	0	0	0	0	0	0	0	0	0	0	0	0	1	1	-0.6701	down
	hsa-miR-6866-5p	0	0	0	0	2.43	0	0	0	0	2.57	0	0	0	0	0	4.67	0	0	2.62	0	0	0	0	0	1	1	0.579758	up
	hsa-miR-6868-3p	0	0	0	0	4.86	0	0	0	0	2.57	0	0	0	0	0	0	0	0	2.62	0	0	0	0	0	1	1	-0.659846	down
	hsa-miR-6873-3p	0	0	0	0	0	0	0	0	3.13	0	0	0	4.88	0	0	0	0	0	0	0	0	0	0	3.3	1	1	0.670572	up
	hsa-miR-6877-5p	0	0	0	0	0	0	0	2.37	0	0	0	0	0	0	0	4.67	0	0	0	0	0	0	10.27	0	0.168605	1	1.50761	up
	hsa-miR-6881-3p	0	0	0	0	0	0	0	0	0	2.57	0	0	0	0	0	0	0	0	0	0	10.12	0	0	0	0.698001	1	1.03682	up
	hsa-miR-6882-3p	0	0	0	0	0	0	0	0	0	0	0	0	0	0	0	0	0	0	2.62	0	3.37	0	0	0	0.500047	1	1.33818	up
	hsa-miR-6882-5p	0	0	0	0	0	0	0	0	0	0	0	0	0	0	0	0	0	0	0	0	0	0	0	3.3	1	1	0.819097	up
	hsa-miR-6883-3p	0	0	0	2.55	0	0	0	0	0	0	0	0	0	0	0	0	0	0	0	0	0	0	0	0	1	1	-0.669999	down
	hsa-miR-6884-3p	0	0	0	0	0	0	0	0	0	5.14	0	0	0	0	0	0	0	0	0	0	0	0	0	0	1	1	-1.03156	down
	hsa-miR-6884-5p	10.25	4.04	0	0	0	0	0	2.37	0	0	0	0	0	0	0	0	12.68	0	0	0	0	0	0	0	1	1	-0.093943	down
	hsa-miR-6891-5p	0	0	0	0	0	0	0	2.37	0	0	0	0	0	0	0	2.34	0	0	0	0	0	0	0	0	1	1	0.149098	up
	hsa-miR-6894-5p	0	0	0	0	2.43	0	0	0	3.13	0	0	0	0	0	0	0	0	0	0	0	0	0	0	0	0.500047	1	-1.12585	down
	hsa-miR-7-1-3p	20.51	4.04	0	10.21	2.43	3.41	8.82	7.11	9.39	18	21.35	9.66	9.75	0	0	9.34	12.68	0	15.72	3.83	6.74	0	10.27	9.89	0.596469	1	-0.120724	down
	hsa-miR-7-5p	225.57	157.66	238.86	262.98	169.95	184.33	226.48	203.7	190.98	342.02	249.08	206.04	151.15	262.08	201.9	172.84	183.88	374.1	178.14	176.01	249.51	383.8	191.65	188	0.796182	1	0.0384076	up
	hsa-miR-708-3p	0	0	0	0	0	0	0	0	0	0	0	0	0	0	0	7.01	0	0	0	0	0	0	0	0	0.566959	1	1.51946	up
	hsa-miR-708-5p	10.25	0	0	0	2.43	6.83	0	4.74	0	7.71	0	6.44	0	0	0	0	0	5.06	5.24	7.65	0	11.29	3.42	3.3	1	1	-0.0650601	down
	hsa-miR-7110-3p	0	0	0	0	0	0	0	2.37	0	0	0	0	0	0	0	0	0	5.06	0	0	0	0	0	0	1	1	0.159006	up
	hsa-miR-7113-5p	0	4.04	0	2.55	0	0	0	0	0	0	0	0	0	0	0	0	0	0	0	0	0	0	0	0	0.500047	1	-1.12591	down
	hsa-miR-7114-3p	0	0	0	0	0	0	0	0	0	0	0	0	0	0	0	0	0	0	2.62	0	0	0	0	0	1	1	0.818941	up
	hsa-miR-744-5p	143.55	80.85	95.54	122.55	138.38	184.33	194.12	144.48	147.15	182.58	142.33	180.28	229.16	151.73	237.95	266.27	69.75	176.94	172.9	187.49	182.08	124.17	184.8	98.95	0.115455	1	0.31832	up
	hsa-miR-760	0	0	0	0	0	0	2.94	0	0	0	0	0	0	0	0	2.34	0	0	0	3.83	10.12	0	3.42	0	0.248792	1	1.77694	up
	hsa-miR-766-3p	0	0	0	2.55	0	3.41	2.94	7.11	3.13	0	7.12	0	0	0	0	2.34	6.34	0	5.24	3.83	6.74	0	0	6.6	0.794581	1	0.45663	up
	hsa-miR-766-5p	20.51	4.04	7.96	0	0	0	0	0	0	2.57	0	0	4.88	0	0	7.01	0	0	0	3.83	0	0	0	0	0.820495	1	-0.0496186	down
	hsa-miR-769-3p	0	0	7.96	0	0	0	5.88	0	0	5.14	0	3.22	0	0	7.21	2.34	0	0	0	11.48	0	0	0	0	1	1	0.107012	up
	hsa-miR-769-5p	20.51	28.3	0	25.53	36.42	30.72	29.41	18.95	31.31	30.86	28.47	25.75	14.63	13.79	28.84	23.36	12.68	30.33	26.2	0	10.12	0	27.38	49.47	0.353358	1	-0.287176	down
	hsa-miR-7705	0	4.04	0	0	0	0	2.94	0	0	0	0	0	0	0	0	0	0	0	0	0	0	0	0	0	0.500047	1	-1.12598	down
	hsa-miR-7845-5p	0	0	0	2.55	0	0	0	2.37	0	0	0	0	0	0	0	0	0	0	0	0	0	0	0	0	1	1	-1.12564	down
	hsa-miR-7849-3p	0	0	0	0	0	0	0	0	9.39	0	0	0	0	0	0	0	0	0	0	0	0	0	0	0	0.594258	1	-1.50089	down
	hsa-miR-7976	0	8.09	0	0	2.43	3.41	2.94	4.74	0	2.57	0	0	0	0	0	2.34	0	0	0	7.65	0	0	0	6.6	1	1	-0.248209	down
	hsa-miR-802	0	0	0	0	0	0	0	2.37	0	0	0	0	0	0	0	0	0	0	0	0	0	0	0	0	1	1	-0.669924	down
	hsa-miR-8060	0	0	0	0	2.43	0	2.94	0	0	0	0	0	0	0	0	0	6.34	0	0	0	0	0	0	0	1	1	-0.28433	down
	hsa-miR-8072	0	0	0	0	2.43	0	0	0	0	0	0	0	0	0	0	0	0	0	0	0	0	0	0	0	1	1	-0.670031	down
	hsa-miR-8085	0	8.09	0	0	0	0	0	0	0	0	7.12	0	0	0	0	0	0	0	0	0	0	0	0	0	0.21404	1	-1.79601	down
	hsa-miR-873-3p	0	4.04	0	0	0	3.41	0	0	0	2.57	0	3.22	9.75	0	0	0	0	0	0	0	0	0	0	0	1	1	-0.353938	down
	hsa-miR-873-5p	10.25	0	0	0	0	10.24	5.88	2.37	6.26	12.86	0	6.44	0	0	7.21	0	0	0	13.1	3.83	0	0	3.42	13.19	0.86115	1	-0.141943	down
	hsa-miR-874-3p	0	12.13	7.96	10.21	21.85	23.89	17.65	9.47	15.65	7.71	35.58	16.1	14.63	0	14.42	23.36	0	10.11	20.96	19.13	23.6	0	37.64	16.49	0.797686	1	0.259283	up
	hsa-miR-874-5p	0	0	0	2.55	14.57	0	2.94	4.74	3.13	10.29	0	3.22	14.63	0	0	0	0	15.17	2.62	0	6.74	0	0	3.3	1	1	-0.0677831	down
	hsa-miR-876-5p	0	0	0	0	0	0	0	2.37	3.13	0	0	0	0	0	0	0	0	0	0	0	0	0	0	0	1	1	-1.12574	down
	hsa-miR-877-3p	0	4.04	0	0	0	0	0	0	0	0	0	0	0	0	0	0	0	0	0	0	3.37	0	0	0	1	1	0.130217	up
	hsa-miR-877-5p	0	8.09	0	2.55	0	3.41	0	2.37	0	10.29	0	6.44	0	0	0	0	12.68	5.06	5.24	15.31	0	0	6.84	0	0.71126	1	0.388368	up
	hsa-miR-885-3p	0	8.09	0	2.55	0	0	2.94	0	3.13	5.14	21.35	0	14.63	0	0	2.34	0	0	13.1	0	0	22.58	3.42	0	0.878787	1	0.376996	up
	hsa-miR-885-5p	0	44.47	0	12.77	2.43	6.83	0	4.74	0	5.14	7.12	16.1	4.88	0	21.63	0	6.34	5.06	26.2	53.57	0	22.58	3.42	6.6	0.476736	1	0.534391	up
	hsa-miR-887-3p	10.25	0	0	5.11	12.14	3.41	11.76	2.37	3.13	5.14	0	9.66	9.75	0	0	0	0	0	7.86	0	0	0	10.27	6.6	0.27731	1	-0.599778	down
	hsa-miR-887-5p	0	0	0	0	0	0	0	0	0	0	7.12	3.22	0	0	0	0	0	0	0	0	0	0	0	0	0.514281	1	-1.17843	down
	hsa-miR-889-3p	0	0	0	0	2.43	3.41	0	0	0	0	0	0	0	0	28.84	0	0	0	0	0	0	0	0	0	0.374416	1	1.22418	up
	hsa-miR-891a-5p	0	0	0	0	0	0	0	0	0	0	0	0	0	0	0	0	0	5.06	0	0	0	0	0	0	1	1	0.845425	up
	hsa-miR-92a-1-5p	0	0	7.96	0	2.43	3.41	0	7.11	0	0	0	0	0	0	0	7.01	0	5.06	10.48	0	3.37	0	0	3.3	0.61737	1	0.838269	up
	hsa-miR-92a-3p	4583.25	4834.98	6122.66	5910.57	5416.4	6946.53	5682.47	7681.28	4815.14	6626.94	7493.86	7304.65	4144.34	7283.06	6352.62	6771.1	4387.8	4393.19	7607.69	2766.48	7060.58	6332.76	6837.69	4742.84	0.61175	1	-0.0716278	down
	hsa-miR-92b-3p	92.28	52.55	55.73	68.94	48.56	105.82	76.47	111.32	75.14	66.86	92.52	80.48	24.38	68.97	129.79	81.75	38.04	65.72	55.01	11.48	64.06	90.31	85.56	79.16	0.35903	1	-0.206584	down
	hsa-miR-92b-5p	10.25	4.04	0	2.55	0	6.83	2.94	2.37	9.39	2.57	21.35	0	4.88	41.38	21.63	9.34	0	5.06	7.86	0	10.12	22.58	3.42	0	0.195603	1	0.874161	up
	hsa-miR-93-3p	10.25	20.21	0	20.43	16.99	30.72	11.76	37.9	34.44	41.15	0	64.39	48.76	27.59	36.05	18.69	6.34	15.17	36.68	7.65	50.58	11.29	27.38	16.49	0.780335	1	0.059212	up
	hsa-miR-93-5p	1691.8	1459.39	1950.65	3150.6	2308.83	2788.85	2679.47	2269.09	2473.32	3404.76	2206.17	2733.21	2038.04	2027.67	1824.3	2354.35	1692.98	2613.67	2032.91	1691.26	3280.78	2314.11	2843.9	2031.7	0.600914	1	-0.0747343	down
	hsa-miR-933	0	0	0	0	0	0	0	0	0	0	0	3.22	0	0	0	0	0	0	0	0	0	0	0	0	1	1	-0.670052	down
	hsa-miR-935	0	4.04	0	2.55	2.43	3.41	14.71	2.37	0	7.71	0	0	0	13.79	0	0	0	0	2.62	0	0	0	6.84	3.3	0.48605	1	-0.823897	down
	hsa-miR-939-5p	0	0	0	5.11	0	0	0	0	0	2.57	7.12	0	0	0	0	0	0	0	0	0	0	0	6.84	0	1	1	-0.474799	down
	hsa-miR-940	0	0	0	0	0	3.41	0	2.37	0	0	0	0	0	0	0	0	0	0	0	0	0	0	0	0	1	1	-1.12574	down
	hsa-miR-941	0	20.21	95.54	68.94	16.99	160.44	17.65	18.95	62.62	79.72	14.23	183.5	53.63	27.59	57.69	28.03	38.04	35.39	44.54	26.78	20.23	11.29	68.45	16.49	0.0948696	1	-0.71207	down
	hsa-miR-942-5p	82.03	52.55	63.69	58.72	36.42	98.99	35.29	40.27	56.35	43.72	14.23	51.51	29.25	68.97	43.26	25.69	50.73	35.39	39.3	34.44	33.72	33.87	34.22	56.07	0.155397	1	-0.370291	down
	hsa-miR-95-3p	61.52	101.07	47.77	206.81	152.95	167.26	158.83	170.54	140.89	118.29	85.4	122.33	126.77	55.17	201.9	91.09	196.56	131.44	186	107.14	161.85	112.88	164.27	138.53	0.467604	1	0.1332	up
	hsa-miR-95-5p	0	0	0	0	0	0	0	0	0	0	0	0	0	0	0	0	0	5.06	0	0	0	11.29	0	0	0.300578	1	1.51768	up
	hsa-miR-96-5p	30.76	28.3	87.58	242.55	36.42	92.17	82.35	101.85	56.35	66.86	21.35	51.51	29.25	41.38	115.37	46.71	38.04	25.28	123.13	42.09	138.24	33.87	17.11	65.96	0.433879	1	-0.278049	down
	hsa-miR-98-3p	0	0	0	0	0	0	0	0	0	2.57	0	0	0	0	0	0	0	0	2.62	3.83	0	11.29	0	0	0.632201	1	1.0665	up
	hsa-miR-98-5p	389.63	404.26	342.36	329.36	315.61	378.9	379.42	405.03	375.69	352.31	249.08	347.69	409.56	400.02	540.8	441.44	500.92	419.6	374.62	390.29	515.89	338.65	393.56	379.3	0.0333482	1	0.304675	up	44.0719	355.778	0.123874	62.4287	425.387	0.146757
	hsa-miR-9903	0	0	0	0	0	6.83	0	0	0	0	0	0	0	0	0	0	0	0	0	0	0	0	0	0	0.57979	1	-1.15663	down
	hsa-miR-99a-3p	0	0	0	0	0	6.83	2.94	14.21	6.26	0	0	0	0	0	7.21	9.34	0	0	10.48	0	3.37	11.29	10.27	0	0.45431	1	0.614347	up
	hsa-miR-99a-5p	174.31	181.92	159.24	232.34	145.67	184.33	176.47	352.92	112.71	205.73	277.55	276.86	87.76	193.11	324.48	119.12	177.54	166.83	356.28	141.58	111.27	248.34	246.4	108.84	0.548728	1	-0.125843	down
	hsa-miR-99b-3p	0	4.04	7.96	2.55	4.86	3.41	14.71	4.74	6.26	2.57	0	16.1	14.63	13.79	7.21	4.67	6.34	5.06	5.24	7.65	10.12	0	3.42	6.6	0.645076	1	0.231329	up
	hsa-miR-99b-5p	533.17	723.63	692.68	740.42	640.94	675.88	847.08	793.47	688.77	789.47	896.7	1026.97	677.72	441.4	1074.39	630.63	710.16	864.48	956.2	581.61	704.71	745.03	886.37	936.69	0.696635	1	0.0572657	up
	unconservative_10_21871	0	12.13	7.96	0	0	0	0	0	0	0	0	0	0	0	0	0	0	0	0	0	0	0	0	0	0.172172	1	-2.18151	down
	unconservative_10_22598	20.51	4.04	0	10.21	0	3.41	5.88	16.58	0	18	14.23	16.1	0	68.97	0	0	6.34	10.11	5.24	0	16.86	0	27.38	26.39	0.467767	1	0.466854	up
	unconservative_13_49264	0	0	0	0	0	0	5.88	0	3.13	0	0	0	0	0	0	0	0	10.11	0	0	0	11.29	0	9.89	0.282454	1	1.10662	up
	unconservative_14_59133	0	0	0	2.55	0	3.41	5.88	0	0	5.14	0	0	0	0	0	2.34	0	0	2.62	0	0	0	0	0	0.378956	1	-0.851539	down
	unconservative_17_79423	0	0	7.96	0	0	0	0	0	0	0	0	0	0	0	0	0	0	0	0	0	0	0	0	0	0.590736	1	-0.99038	down
	unconservative_1_10279	0	8.09	0	0	0	0	0	0	0	0	0	0	0	0	0	0	0	0	0	0	0	0	0	0	0.597884	1	-1.36821	down
	unconservative_1_10549	0	4.04	0	0	0	0	0	0	0	0	0	0	0	0	7.21	0	0	0	0	0	0	0	0	0	1	1	0.155109	up
	unconservative_20_111985	0	0	7.96	0	2.43	3.41	0	0	0	0	0	0	0	0	0	0	0	0	0	0	6.74	0	0	3.3	1	1	0.183721	up
	unconservative_22_118358	10.25	0	0	7.66	0	6.83	2.94	0	0	0	0	0	9.75	0	0	9.34	0	0	7.86	0	3.37	0	3.42	3.3	0.515558	1	0.865321	up
	unconservative_22_120078	0	0	39.81	2.55	7.28	6.83	0	2.37	0	5.14	0	0	4.88	0	0	4.67	0	0	5.24	0	6.74	0	10.27	6.6	0.625144	1	-0.170734	down
	unconservative_2_100722	0	0	0	0	0	0	2.94	0	0	0	0	0	0	0	0	0	0	5.06	2.62	0	0	11.29	0	0	0.635964	1	1.0704	up
	unconservative_2_94172	0	4.04	0	0	2.43	0	0	0	0	7.71	7.12	0	0	0	0	0	12.68	0	0	7.65	0	0	0	0	1	1	-0.0413713	down
	unconservative_3_130286	0	0	7.96	0	0	0	0	0	0	0	0	0	0	0	0	0	0	0	0	0	0	0	0	0	0.590915	1	-0.990827	down
	unconservative_5_155326	10.25	0	0	0	0	0	0	0	0	0	0	0	0	0	0	0	0	0	0	0	0	0	0	0	0.613998	1	-1.11697	down
	unconservative_6_170258	10.25	0	0	53.62	0	3.41	0	87.64	3.13	0	0	6.44	0	13.79	137	2.34	19.02	0	0	0	0	0	212.18	118.74	0.102284	1	1.57189	up
	unconservative_7_179229	0	4.04	0	10.21	0	20.48	2.94	2.37	0	10.29	14.23	3.22	14.63	0	0	0	0	15.17	0	3.83	10.12	11.29	6.84	3.3	1	1	-0.0522902	down
	unconservative_8_191885	0	0	0	0	0	0	2.94	0	0	0	0	0	0	0	0	0	6.34	5.06	0	0	3.37	0	0	0	0.626994	1	1.05626	up
	unconservative_9_195803	10.25	4.04	7.96	0	0	0	2.94	0	0	0	7.12	3.22	0	0	7.21	0	12.68	0	0	0	0	0	0	0	0.599637	1	-0.532756	down
	unconservative_9_203912	0	0	0	0	0	0	0	0	3.13	0	0	0	0	0	0	4.67	0	0	2.62	7.65	0	0	0	0	0.409444	1	1.53541	up
	unconservative_X_205944	0	8.09	0	0	0	0	0	0	0	0	0	0	0	0	0	0	0	0	0	0	0	0	0	0	0.59753	1	-1.3679	down

## Sheet: Our(Plasma,SEC)
UP
hsa-miR-1299
hsa-miR-149-5p
hsa-miR-152-3p
hsa-miR-190b-5p
hsa-miR-196a-5p
hsa-miR-205-5p
hsa-miR-224-5p
hsa-miR-320c
hsa-miR-320d
hsa-miR-335-3p
hsa-miR-34a-5p
hsa-miR-375-3p
hsa-miR-455-5p
hsa-miR-664a-5p
hsa-miR-6724-5p
hsa-miR-7706
hsa-miR-98-5p
Down
hsa-miR-106a-3p
hsa-miR-132-5p
hsa-miR-369-5p
hsa-miR-377-3p
hsa-miR-381-3p
hsa-miR-425-5p
hsa-miR-451a
hsa-miR-484
hsa-miR-494-3p
hsa-miR-542-5p

## Sheet: Serum,exoEasy(2020)
UP
hsa-miR-9-5p
hsa-miR-219a-2-3p
hsa-miR-9-3p
hsa-miR-6803-5p
hsa-miR-138-5p
hsa-miR-127-3p
hsa-miR-137-3p
hsa-miR-206
hsa-miR-200b-3p
hsa-miR-6741-3p
down
hsa-miR-4746-3p
hsa-miR-495-3p
hsa-miR-500a-5p
hsa-miR-6886-3p
hsa-miR-3119
hsa-miR-3168
hsa-miR-4767
hsa-miR-1915-5p
hsa-miR-4731-3p
hsa-miR-4731-3p

## Sheet: Plasma,exoEasy(2021)
up
hsa-miR-9-5p
hsa-miR-3120-5p
hsa-miR-642a-3p
hsa-miR-3074-5p
hsa-miR-25-5p
hsa-miR-504-5p
hsa-miR-224-3p
hsa-miR-766-5p
hsa-miR-3074-3p
hsa-miR-7706
hsa-miR-200b-3p
hsa-miR-6735-5p
down
hsa-miR-365a-3p
hsa-miR-302a-3p
hsa-miR-4685-3p
hsa-miR-3179
hsa-miR-3675-5p
hsa-miR-4443
hsa-miR-7113-5p

## Sheet: Serum,UC(2022)
UP
hsa-let-7c-5p
hsa-let-7e-3p
hsa-miR-101-3p
hsa-miR-103a-2-5p
hsa-miR-106b-3p
hsa-miR-1178-5p
hsa-miR-1227-5p
hsa-miR-1228-3p
hsa-miR-1229-3p
hsa-miR-1236-5p
hsa-miR-1238-5p
hsa-miR-124-3p
hsa-miR-1247-5p
hsa-miR-1249-3p
hsa-miR-125b-1-3p
hsa-miR-125b-5p
hsa-miR-1292-3p
hsa-miR-129-2-3p
hsa-miR-1292-5p
hsa-miR-129-5p
hsa-miR-1297
hsa-miR-130a-3p
hsa-miR-135a-5p
hsa-miR-138-5p
hsa-miR-139-3p
hsa-miR-140-3p
hsa-miR-148a-3p
hsa-miR-149-3p
hsa-miR-149-5p
hsa-miR-153-3p
hsa-miR-17-5p
hsa-miR-181b-5p
hsa-miR-181c-5p
hsa-miR-181d-5p
hsa-miR-1827
hsa-miR-186-5p
hsa-miR-187-3p
hsa-miR-18a-5p
hsa-miR-1908-5p
hsa-miR-193a-5p
hsa-miR-195-5p
hsa-miR-199a-3p
hsa-miR-204-3p
hsa-miR-206
hsa-miR-212-3p
hsa-miR-215-5p
hsa-miR-218-5p
hsa-miR-219a-2-3p
hsa-miR-219a-5p
hsa-miR-223-5p
hsa-miR-22-3p
hsa-miR-22-5p
hsa-miR-23a-5p
hsa-miR-24-3p
hsa-miR-25-5p
hsa-miR-27b-5p
hsa-miR-296-5p
hsa-miR-29a-3p
hsa-miR-29b-1-5p
hsa-miR-29c-3p
hsa-miR-302c-5p
hsa-miR-3074-5p
hsa-miR-30e-5p
hsa-miR-3124-5p
hsa-miR-3141
hsa-miR-3163
hsa-miR-3180
hsa-miR-3187-3p
hsa-miR-3189-3p
hsa-miR-320a
hsa-miR-320b
hsa-miR-320d
hsa-miR-320e
hsa-miR-323a-3p
hsa-miR-323a-5p
hsa-miR-326
hsa-miR-335-5p
hsa-miR-338-5p
hsa-miR-34a-5p
hsa-miR-34b-3p
hsa-miR-34c-3p
hsa-miR-3529-3p
hsa-miR-3615
hsa-miR-361-5p
hsa-miR-3617-5p
hsa-miR-363-3p
hsa-miR-3656
hsa-miR-365a-3p
hsa-miR-365b-3p
hsa-miR-369-5p
hsa-miR-371a-5p
hsa-miR-374b-3p
hsa-miR-374c-3p
hsa-miR-375
hsa-miR-378e
hsa-miR-378f
hsa-miR-378i
hsa-miR-381-3p
hsa-miR-421
hsa-miR-423-5p
hsa-miR-4267
hsa-miR-4297
hsa-miR-4313
hsa-miR-431-5p
hsa-miR-4417
hsa-miR-4442
hsa-miR-4451
hsa-miR-4455
hsa-miR-449a
hsa-miR-4508
hsa-miR-4535
hsa-miR-454-3p
hsa-miR-455-5p
hsa-miR-4659a-3p
hsa-miR-4687-5p
hsa-miR-4706
hsa-miR-4787-3p
hsa-miR-4802-5p
hsa-miR-487a-5p
hsa-miR-499a-5p
hsa-miR-512-5p
hsa-miR-513c-5p
hsa-miR-516a-5p
hsa-miR-5193
hsa-miR-519e-5p
hsa-miR-532-3p
hsa-miR-550b-3p
hsa-miR-5585-3p
hsa-miR-572
hsa-miR-589-3p
hsa-miR-6084
hsa-miR-6088
hsa-miR-629-3p
hsa-miR-634
hsa-miR-6509-5p
hsa-miR-6513-3p
hsa-miR-671-5p
hsa-miR-6722-3p
hsa-miR-6729-3p
hsa-miR-6749-5p
hsa-miR-6752-5p
hsa-miR-675-3p
hsa-miR-6766-3p
hsa-miR-6789-3p
hsa-miR-6798-3p
hsa-miR-6805-3p
hsa-miR-6824-3p
hsa-miR-6829-3p
hsa-miR-6842-3p
hsa-miR-6865-5p
hsa-miR-6889-5p
hsa-miR-6891-5p
hsa-miR-7159-5p
hsa-miR-760
hsa-miR-766-5p
hsa-miR-767-3p
hsa-miR-769-3p
hsa-miR-7845-5p
hsa-miR-8072
hsa-miR-877-3p
hsa-miR-885-5p
hsa-miR-92a-1-5p
hsa-miR-92b-3p
hsa-miR-92b-5p
hsa-miR-935
hsa-miR-937-5p
hsa-miR-9-3p
hsa-miR-9-5p
hsa-miR-99a-5p
DOWN
hsa-miR-1181
hsa-miR-1224-5p
hsa-miR-1229-5p
hsa-miR-1231
hsa-miR-1246
hsa-miR-1269b
hsa-miR-1279
hsa-miR-1284
hsa-miR-1290
hsa-miR-1301-3p
hsa-miR-145-5p
hsa-miR-152-3p
hsa-miR-1537-3p
hsa-miR-1908-3p
hsa-miR-1911-3p
hsa-miR-199a-5p
hsa-miR-200a-3p
hsa-miR-200b-3p
hsa-miR-200c-3p
hsa-miR-29b-3p
hsa-miR-30d-3p
hsa-miR-31-5p
hsa-miR-3181
hsa-miR-3188
hsa-miR-324-3p
hsa-miR-330-5p
hsa-miR-342-5p
hsa-miR-345-5p
hsa-miR-3605-5p
hsa-miR-3661
hsa-miR-3679-3p
hsa-miR-3679-5p
hsa-miR-369-3p
hsa-miR-378d
hsa-miR-4287
hsa-miR-4433b-3p
hsa-miR-4443
hsa-miR-4456
hsa-miR-4492
hsa-miR-451a
hsa-miR-4640-3p
hsa-miR-4732-3p
hsa-miR-4745-5p
hsa-miR-4772-3p
hsa-miR-4787-5p
hsa-miR-485-3p
hsa-miR-493-3p
hsa-miR-548ae-5p
hsa-miR-550a-3-5p
hsa-miR-6089
hsa-miR-616-3p
hsa-miR-6165
hsa-miR-651-5p
hsa-miR-654-5p
hsa-miR-6716-5p
hsa-miR-6727-5p
hsa-miR-6731-3p
hsa-miR-6741-5p
hsa-miR-6743-5p
hsa-miR-6763-5p
hsa-miR-6769a-3p
hsa-miR-6775-5p
hsa-miR-6836-3p
hsa-miR-7107-5p
hsa-miR-7156-3p
hsa-miR-766-3p
hsa-miR-7855-5p
hsa-miR-7975
hsa-miR-877-5p
hsa-miR-942-3p
