# Supplementary material for: Identification and evaluation of circulating exosomal miRNAs for the diagnosis of postmenopausal osteoporosis
Source: J Orthop Surg Res. 2023 Jul 26;18:533. doi: 10.1186/s13018-023-04020-z (PMC10373377; doi:10.1186/s13018-023-04020-z)
Supplement: Supplementary file 5 — Additional file 5. The target gene list of differential expression exosomal miRNAs in sequencing data. [file 13018_2023_4020_MOESM5_ESM.xlsx]

## Sheet: 工作表1
miRNA	target gene
hsa-miR-1299	COPG2
hsa-miR-1299	VWA3B
hsa-miR-1299	ZKSCAN8
hsa-miR-132-5p	TAF5
hsa-miR-132-5p	DCLK3
hsa-miR-132-5p	FAM181B
hsa-miR-132-5p	HSF4
hsa-miR-149-5p	TPRA1
hsa-miR-149-5p	DNAAF3
hsa-miR-149-5p	CARD14
hsa-miR-149-5p	TRANK1
hsa-miR-149-5p	CAPN10
hsa-miR-149-5p	RGS11
hsa-miR-149-5p	PRPF31
hsa-miR-149-5p	GSTCD
hsa-miR-149-5p	SIK3
hsa-miR-149-5p	UHRF1
hsa-miR-149-5p	GATAD2B
hsa-miR-149-5p	PAG1
hsa-miR-149-5p	ZFYVE27
hsa-miR-149-5p	CPPED1
hsa-miR-149-5p	WDR24
hsa-miR-149-5p	ST8SIA3
hsa-miR-149-5p	TMEM72
hsa-miR-149-5p	ADCY3
hsa-miR-149-5p	LIG1
hsa-miR-149-5p	LAMA1
hsa-miR-149-5p	RASAL3
hsa-miR-149-5p	ZMAT5
hsa-miR-149-5p	FGD2
hsa-miR-149-5p	PDE4DIP
hsa-miR-149-5p	LTBP1
hsa-miR-149-5p	DNM1
hsa-miR-149-5p	BAHD1
hsa-miR-149-5p	UMODL1
hsa-miR-149-5p	BSN
hsa-miR-149-5p	CSAD
hsa-miR-149-5p	TMEM236
hsa-miR-149-5p	HERC1
hsa-miR-149-5p	PRSS45P
hsa-miR-149-5p	SCIN
hsa-miR-149-5p	ITGAL
hsa-miR-149-5p	UCN3
hsa-miR-149-5p	CAMTA1
hsa-miR-149-5p	C12orf76
hsa-miR-149-5p	SLC8B1
hsa-miR-149-5p	UNC79
hsa-miR-149-5p	HSPA14
hsa-miR-149-5p	SUMF1
hsa-miR-149-5p	FBXW2
hsa-miR-149-5p	CHGB
hsa-miR-149-5p	PEG3
hsa-miR-149-5p	GTSE1
hsa-miR-149-5p	HIP1R
hsa-miR-149-5p	KLF15
hsa-miR-149-5p	THSD4
hsa-miR-149-5p	ITGA7
hsa-miR-149-5p	TTN
hsa-miR-149-5p	SCNN1D
hsa-miR-149-5p	RIMBP3B
hsa-miR-149-5p	SEZ6L
hsa-miR-149-5p	IGF2R
hsa-miR-149-5p	DCLK3
hsa-miR-149-5p	ZNF212
hsa-miR-149-5p	FOXP3
hsa-miR-149-5p	PRSS56
hsa-miR-149-5p	ZBP1
hsa-miR-149-5p	GLI2
hsa-miR-149-5p	DNHD1
hsa-miR-149-5p	STK40
hsa-miR-149-5p	RIPK3
hsa-miR-149-5p	PHLDB3
hsa-miR-149-5p	NOTCH1
hsa-miR-149-5p	LASP1
hsa-miR-149-5p	KDM6B
hsa-miR-149-5p	RIMBP3
hsa-miR-149-5p	MBLAC1
hsa-miR-149-5p	ANKS6
hsa-miR-149-5p	IGSF3
hsa-miR-149-5p	CHGA
hsa-miR-149-5p	TFRC
hsa-miR-149-5p	PEX6
hsa-miR-149-5p	L3MBTL1
hsa-miR-149-5p	MYH7
hsa-miR-149-5p	RIMBP3C
hsa-miR-149-5p	SYNC
hsa-miR-149-5p	SOCS2
hsa-miR-149-5p	IQCN
hsa-miR-149-5p	PDE12
hsa-miR-149-5p	CTSE
hsa-miR-149-5p	ARFGAP2
hsa-miR-149-5p	MYH6
hsa-miR-149-5p	CD3EAP
hsa-miR-149-5p	NGRN
hsa-miR-149-5p	SLX4
hsa-miR-149-5p	ZC3HC1
hsa-miR-149-5p	INTS1
hsa-miR-149-5p	DROSHA
hsa-miR-205-5p	ATP1A3
hsa-miR-205-5p	TMEM43
hsa-miR-205-5p	CCT3
hsa-miR-205-5p	FAM160A1
hsa-miR-205-5p	MILR1
hsa-miR-205-5p	PNPLA2
hsa-miR-224-5p	COL6A6
hsa-miR-224-5p	SCN4A
hsa-miR-224-5p	STAMBP
hsa-miR-320c	THBS1
hsa-miR-34a-5p	TMEM151B
hsa-miR-34a-5p	CABIN1
hsa-miR-34a-5p	DNAJC5B
hsa-miR-34a-5p	LGR6
hsa-miR-34a-5p	GEMIN5
hsa-miR-34a-5p	NDST1
hsa-miR-34a-5p	PHRF1
hsa-miR-34a-5p	CCAR1
hsa-miR-34a-5p	PRR22
hsa-miR-34a-5p	NLGN2
hsa-miR-34a-5p	PPRC1
hsa-miR-34a-5p	PIDD1
hsa-miR-34a-5p	SGSM2
hsa-miR-34a-5p	VASN
hsa-miR-34a-5p	C16orf96
hsa-miR-34a-5p	WDFY3
hsa-miR-34a-5p	TRIM35
hsa-miR-34a-5p	CEACAM20
hsa-miR-34a-5p	RIMS2
hsa-miR-34a-5p	KIAA1109
hsa-miR-375-3p	NFXL1
hsa-miR-377-3p	PDLIM1
hsa-miR-484	PHETA2
hsa-miR-484	PRSS16
hsa-miR-484	BEND3
hsa-miR-484	NYNRIN
hsa-miR-484	SIRT6
hsa-miR-484	KIF7
hsa-miR-484	ITGA9
hsa-miR-484	COL14A1
hsa-miR-484	MAGI2
hsa-miR-484	FAM167B
hsa-miR-484	TMX4
hsa-miR-484	COL5A1
hsa-miR-484	PSD2
hsa-miR-484	ABCA7
hsa-miR-484	IL10RB
hsa-miR-484	STRN4
hsa-miR-484	CCDC120
hsa-miR-484	ENSG00000236236
hsa-miR-484	KIF26A
hsa-miR-484	IL27RA
hsa-miR-484	GP6
hsa-miR-484	NLRC5
hsa-miR-484	FER1L5
hsa-miR-484	PKDREJ
hsa-miR-484	MTSS2
hsa-miR-484	ENSG00000229353
hsa-miR-484	UNC93A
hsa-miR-484	FBXO34
hsa-miR-484	IPPK
hsa-miR-484	GAS2L2
hsa-miR-484	PARP10
hsa-miR-484	HS6ST1
hsa-miR-484	SLC22A14
hsa-miR-484	PER1
hsa-miR-484	TIMM8B
hsa-miR-484	B3GAT3
hsa-miR-484	COL7A1
hsa-miR-484	TBX6
hsa-miR-484	PPP1R12C
hsa-miR-484	SMPD3
hsa-miR-542-5p	FN1
hsa-miR-542-5p	ENSG00000249428
hsa-miR-542-5p	ADAMTSL5
hsa-miR-542-5p	AKR1E2
hsa-miR-542-5p	RHOXF1
hsa-miR-542-5p	MAEL
hsa-miR-542-5p	ARHGEF19
hsa-miR-542-5p	TSEN2
hsa-miR-542-5p	NLRC3
hsa-miR-542-5p	AGBL5
hsa-miR-542-5p	DPYSL2
hsa-miR-542-5p	TCTN2
hsa-miR-542-5p	RPUSD2
hsa-miR-542-5p	PCLO
hsa-miR-664a-5p	UTP20
hsa-miR-6724-5p	FN1
hsa-miR-6724-5p	SRXN1
hsa-miR-6724-5p	WDR73
hsa-miR-6724-5p	PADI1
hsa-miR-6724-5p	TGS1
hsa-miR-6724-5p	NFATC4
hsa-miR-6724-5p	SREBF1
hsa-miR-6724-5p	FAM189A1
hsa-miR-6724-5p	GPR50
hsa-miR-6724-5p	DLL1
hsa-miR-6724-5p	CSMD1
hsa-miR-6724-5p	UBE2J1
hsa-miR-6724-5p	ENSG00000215048
hsa-miR-6724-5p	IFNL2
hsa-miR-6724-5p	SCAP
hsa-miR-6724-5p	SF3A3
hsa-miR-6724-5p	GMIP
hsa-miR-6724-5p	ALYREF
hsa-miR-6724-5p	RING1
hsa-miR-6724-5p	ATP12A
hsa-miR-6724-5p	NPTXR
hsa-miR-6724-5p	DDX60
hsa-miR-6724-5p	TAF1
hsa-miR-6724-5p	NFKBIL1
hsa-miR-6724-5p	TEP1
hsa-miR-6724-5p	SLCO6A1
hsa-miR-6724-5p	TMEM87A
hsa-miR-6724-5p	TRIM39-RPP21
hsa-miR-6724-5p	ENSG00000206342
hsa-miR-6724-5p	IFITM3
hsa-miR-6724-5p	NTHL1
hsa-miR-6724-5p	LEFTY1
hsa-miR-6724-5p	PDIA2
hsa-miR-6724-5p	LRRC26
hsa-miR-6724-5p	EPHB6
hsa-miR-6724-5p	LENG9
hsa-miR-6724-5p	GDPD3
hsa-miR-6724-5p	OR51A2
hsa-miR-6724-5p	FZD7
hsa-miR-6724-5p	FYN
hsa-miR-6724-5p	ENSG00000223898
hsa-miR-6724-5p	SPEM1
hsa-miR-6724-5p	ENSG00000226826
hsa-miR-6724-5p	ENSG00000234809
hsa-miR-6724-5p	DHX38
hsa-miR-6724-5p	ATN1
hsa-miR-6724-5p	FAM83G
hsa-miR-6724-5p	CDH22
hsa-miR-6724-5p	IPO13
hsa-miR-6724-5p	PRRT3
hsa-miR-6724-5p	ATXN2
hsa-miR-6724-5p	KIF7
hsa-miR-6724-5p	TNFAIP6
hsa-miR-6724-5p	LAMP3
hsa-miR-6724-5p	AGO3
hsa-miR-6724-5p	NEK10
hsa-miR-6724-5p	ENSG00000230456
hsa-miR-6724-5p	COL16A1
hsa-miR-6724-5p	TREX2
hsa-miR-6724-5p	GGTLC2
hsa-miR-6724-5p	MGAM
hsa-miR-6724-5p	SPTBN5
hsa-miR-6724-5p	COG8
hsa-miR-6724-5p	GLI3
hsa-miR-6724-5p	HOXD3
hsa-miR-6724-5p	TMEM74B
hsa-miR-6724-5p	ITPR3
hsa-miR-6724-5p	FAM133A
hsa-miR-6724-5p	WBP2
hsa-miR-6724-5p	PRR18
hsa-miR-6724-5p	ENSG00000228163
hsa-miR-6724-5p	MBOAT7
hsa-miR-6724-5p	IQSEC1
hsa-miR-6724-5p	LGR6
hsa-miR-6724-5p	ARHGAP30
hsa-miR-6724-5p	MRPL51
hsa-miR-6724-5p	NKX1-2
hsa-miR-6724-5p	C2CD4B
hsa-miR-6724-5p	THRAP3
hsa-miR-6724-5p	GATA5
hsa-miR-6724-5p	INCA1
hsa-miR-6724-5p	LMAN1
hsa-miR-6724-5p	CELSR2
hsa-miR-6724-5p	ENSG00000206484
hsa-miR-6724-5p	COL5A3
hsa-miR-6724-5p	MTCL1
hsa-miR-6724-5p	PCDH8
hsa-miR-6724-5p	NSMCE3
hsa-miR-6724-5p	RNASE8
hsa-miR-6724-5p	CDCP2
hsa-miR-6724-5p	NNT
hsa-miR-6724-5p	ENSG00000234347
hsa-miR-6724-5p	SLC39A4
hsa-miR-6724-5p	FAM221B
hsa-miR-6724-5p	FCGBP
hsa-miR-6724-5p	CECR2
hsa-miR-6724-5p	ZDHHC14
hsa-miR-6724-5p	YDJC
hsa-miR-6724-5p	NCOR1
hsa-miR-6724-5p	CD37
hsa-miR-6724-5p	AC020929.1
hsa-miR-6724-5p	ASPHD1
hsa-miR-6724-5p	MAN2C1
hsa-miR-6724-5p	TMC8
hsa-miR-6724-5p	NRG2
hsa-miR-6724-5p	FAM167B
hsa-miR-6724-5p	CRLF1
hsa-miR-6724-5p	ENSG00000206517
hsa-miR-6724-5p	HERC2
hsa-miR-6724-5p	MKRN3
hsa-miR-6724-5p	FCRL2
hsa-miR-6724-5p	CLUH
hsa-miR-6724-5p	ATP5MC3
hsa-miR-6724-5p	RPAP1
hsa-miR-6724-5p	PIP5K1C
hsa-miR-6724-5p	KCNC4
hsa-miR-6724-5p	NXPE3
hsa-miR-6724-5p	CD28
hsa-miR-6724-5p	ARHGEF10L
hsa-miR-6724-5p	DNAH1
hsa-miR-6724-5p	RAPGEF3
hsa-miR-6724-5p	IFT172
hsa-miR-6724-5p	TARS2
hsa-miR-6724-5p	PDSS2
hsa-miR-6724-5p	RGPD4
hsa-miR-6724-5p	PHF19
hsa-miR-6724-5p	OR11H6
hsa-miR-6724-5p	ENSG00000215522
hsa-miR-6724-5p	MAP6D1
hsa-miR-6724-5p	ASB16
hsa-miR-6724-5p	LCE3A
hsa-miR-6724-5p	SAMD11
hsa-miR-6724-5p	COL4A2
hsa-miR-6724-5p	GDF3
hsa-miR-6724-5p	NUMA1
hsa-miR-6724-5p	BHLHA9
hsa-miR-6724-5p	RECQL4
hsa-miR-6724-5p	BCL2L2-PABPN1
hsa-miR-6724-5p	STK19
hsa-miR-6724-5p	TMEM109
hsa-miR-6724-5p	MACC1
hsa-miR-6724-5p	SEPTIN10
hsa-miR-6724-5p	BSPRY
hsa-miR-6724-5p	KIAA1549
hsa-miR-6724-5p	CLMN
hsa-miR-6724-5p	CNOT3
hsa-miR-6724-5p	ALPK1
hsa-miR-6724-5p	C11orf94
hsa-miR-6724-5p	ENSG00000229295
hsa-miR-6724-5p	COL4A3
hsa-miR-6724-5p	COL27A1
hsa-miR-6724-5p	TOR4A
hsa-miR-6724-5p	MORC1
hsa-miR-6724-5p	DOC2A
hsa-miR-6724-5p	PSMD4
hsa-miR-6724-5p	SFPQ
hsa-miR-6724-5p	DISP3
hsa-miR-6724-5p	KDM1A
hsa-miR-6724-5p	PELP1
hsa-miR-6724-5p	TAOK2
hsa-miR-6724-5p	PEX14
hsa-miR-6724-5p	TBC1D8
hsa-miR-6724-5p	TMEM200B
hsa-miR-6724-5p	PRODH
hsa-miR-6724-5p	ADAMTSL1
hsa-miR-6724-5p	COL5A1
hsa-miR-6724-5p	C1orf198
hsa-miR-6724-5p	MYO1A
hsa-miR-6724-5p	DHX58
hsa-miR-6724-5p	ARHGAP17
hsa-miR-6724-5p	SLC12A5
hsa-miR-6724-5p	ZSCAN5C
hsa-miR-6724-5p	CCND3
hsa-miR-6724-5p	RBM27
hsa-miR-6724-5p	TRIM65
hsa-miR-6724-5p	PTX4
hsa-miR-6724-5p	LRFN1
hsa-miR-6724-5p	PLAAT5
hsa-miR-6724-5p	STARD8
hsa-miR-6724-5p	TAF4
hsa-miR-6724-5p	IFNL1
hsa-miR-6724-5p	SLC4A3
hsa-miR-6724-5p	ENSG00000237710
hsa-miR-6724-5p	SPHK2
hsa-miR-6724-5p	ENSG00000224103
hsa-miR-6724-5p	MACF1
hsa-miR-6724-5p	STRIP1
hsa-miR-6724-5p	ADGRA2
hsa-miR-6724-5p	CACNA1F
hsa-miR-6724-5p	ABCB6
hsa-miR-6724-5p	RNF38
hsa-miR-6724-5p	TULP2
hsa-miR-6724-5p	GIGYF1
hsa-miR-6724-5p	IFNL3
hsa-miR-6724-5p	ENSG00000268187
hsa-miR-6724-5p	APC2
hsa-miR-6724-5p	FZD1
hsa-miR-6724-5p	COLQ
hsa-miR-6724-5p	SHC2
hsa-miR-6724-5p	ENSG00000235107
hsa-miR-6724-5p	MYH7B
hsa-miR-6724-5p	LITAF
hsa-miR-6724-5p	TRIOBP
hsa-miR-6724-5p	MANEAL
hsa-miR-6724-5p	ADAMTS5
hsa-miR-6724-5p	KNDC1
hsa-miR-6724-5p	MYT1
hsa-miR-6724-5p	ITPRIPL1
hsa-miR-6724-5p	ARVCF
hsa-miR-6724-5p	CD74
hsa-miR-6724-5p	C20orf141
hsa-miR-6724-5p	ASXL2
hsa-miR-6724-5p	RYR2
hsa-miR-6724-5p	ENSG00000228854
hsa-miR-6724-5p	C2CD4A
hsa-miR-6724-5p	DNMT3B
hsa-miR-6724-5p	RASA4
hsa-miR-6724-5p	TSSK1B
hsa-miR-6724-5p	NSD1
hsa-miR-6724-5p	TMEM143
hsa-miR-6724-5p	RHOT2
hsa-miR-6724-5p	TRIM51
hsa-miR-6724-5p	SMARCAD1
hsa-miR-6724-5p	FRMPD1
hsa-miR-6724-5p	ADAM8
hsa-miR-6724-5p	EMID1
hsa-miR-6724-5p	PEG10
hsa-miR-6724-5p	MTF1
hsa-miR-6724-5p	SPTLC3
hsa-miR-6724-5p	AL117348.2
hsa-miR-6724-5p	HLA-DPA1
hsa-miR-6724-5p	TAF1L
hsa-miR-6724-5p	ROR2
hsa-miR-6724-5p	ARID1A
hsa-miR-6724-5p	PRR5
hsa-miR-6724-5p	WIPF1
hsa-miR-6724-5p	EIF4G1
hsa-miR-6724-5p	VWA5B2
hsa-miR-6724-5p	ESAM
hsa-miR-6724-5p	MINK1
hsa-miR-6724-5p	ABCA2
hsa-miR-6724-5p	INPP5A
hsa-miR-6724-5p	EPPK1
hsa-miR-6724-5p	COG1
hsa-miR-6724-5p	CELSR3
hsa-miR-6724-5p	RGPD1
hsa-miR-6724-5p	ZC3H12A
hsa-miR-6724-5p	RAI1
hsa-miR-6724-5p	RHBDL1
hsa-miR-6724-5p	AHCYL2
hsa-miR-6724-5p	SYNPO2L
hsa-miR-6724-5p	PPAN
hsa-miR-6724-5p	FRS3
hsa-miR-6724-5p	ODF3B
hsa-miR-6724-5p	BICRA
hsa-miR-6724-5p	ARHGAP22
hsa-miR-6724-5p	DENND4B
hsa-miR-6724-5p	TWF2
hsa-miR-6724-5p	SLC29A1
hsa-miR-6724-5p	ENSG00000280178
hsa-miR-6724-5p	COL23A1
hsa-miR-6724-5p	VAX1
hsa-miR-6724-5p	PCDH12
hsa-miR-6724-5p	SRMS
hsa-miR-6724-5p	FAM186A
hsa-miR-6724-5p	BSN
hsa-miR-6724-5p	AVL9
hsa-miR-6724-5p	TBC1D25
hsa-miR-6724-5p	MMP25
hsa-miR-6724-5p	PDLIM7
hsa-miR-6724-5p	MAGEE1
hsa-miR-6724-5p	CBX6
hsa-miR-6724-5p	NEU3
hsa-miR-6724-5p	VSIG10L
hsa-miR-6724-5p	TOX
hsa-miR-6724-5p	SLC39A13
hsa-miR-6724-5p	NEU4
hsa-miR-6724-5p	C14orf93
hsa-miR-6724-5p	TMEM259
hsa-miR-6724-5p	SPRR4
hsa-miR-6724-5p	STRN4
hsa-miR-6724-5p	CRTC2
hsa-miR-6724-5p	MOCOS
hsa-miR-6724-5p	TRIM39
hsa-miR-6724-5p	CYP2S1
hsa-miR-6724-5p	GRAMD1A
hsa-miR-6724-5p	TMEM108
hsa-miR-6724-5p	CBS
hsa-miR-6724-5p	TNRC18
hsa-miR-6724-5p	CCBE1
hsa-miR-6724-5p	METTL3
hsa-miR-6724-5p	NAT8L
hsa-miR-6724-5p	C1GALT1
hsa-miR-6724-5p	TCF3
hsa-miR-6724-5p	ENSG00000237258
hsa-miR-6724-5p	OGDHL
hsa-miR-6724-5p	WDR90
hsa-miR-6724-5p	SPPL2B
hsa-miR-6724-5p	AJM1
hsa-miR-6724-5p	SKOR1
hsa-miR-6724-5p	ADGRG5
hsa-miR-6724-5p	REC8
hsa-miR-6724-5p	HCFC1R1
hsa-miR-6724-5p	ZNF865
hsa-miR-6724-5p	DENND5B
hsa-miR-6724-5p	STT3B
hsa-miR-6724-5p	DIDO1
hsa-miR-6724-5p	RASL12
hsa-miR-6724-5p	FBRS
hsa-miR-6724-5p	LMX1A
hsa-miR-6724-5p	ENSG00000234078
hsa-miR-6724-5p	DUS1L
hsa-miR-6724-5p	SOGA3
hsa-miR-6724-5p	PDCD7
hsa-miR-6724-5p	DHPS
hsa-miR-6724-5p	CRYBG2
hsa-miR-6724-5p	SCUBE1
hsa-miR-6724-5p	KLF1
hsa-miR-6724-5p	TUBGCP6
hsa-miR-6724-5p	ZNF629
hsa-miR-6724-5p	SOX8
hsa-miR-6724-5p	KDM4D
hsa-miR-6724-5p	ENSG00000206440
hsa-miR-6724-5p	KMT2B
hsa-miR-6724-5p	ABCB10
hsa-miR-6724-5p	RNF181
hsa-miR-6724-5p	STXBP2
hsa-miR-6724-5p	KIF24
hsa-miR-6724-5p	GPR173
hsa-miR-6724-5p	RIN1
hsa-miR-6724-5p	CNGB1
hsa-miR-6724-5p	CORO1A
hsa-miR-6724-5p	C4orf50
hsa-miR-6724-5p	FBXO15
hsa-miR-6724-5p	FAM20C
hsa-miR-6724-5p	ALPK3
hsa-miR-6724-5p	HSF1
hsa-miR-6724-5p	TRIM7
hsa-miR-6724-5p	COPRS
hsa-miR-6724-5p	ZNF787
hsa-miR-6724-5p	KIF26A
hsa-miR-6724-5p	ENSG00000227565
hsa-miR-6724-5p	MAST3
hsa-miR-6724-5p	CEACAM16
hsa-miR-6724-5p	DDX31
hsa-miR-6724-5p	CXCL5
hsa-miR-6724-5p	STAB1
hsa-miR-6724-5p	TNNI3
hsa-miR-6724-5p	SHISA5
hsa-miR-6724-5p	CCDC17
hsa-miR-6724-5p	UNC5CL
hsa-miR-6724-5p	ENSG00000137332
hsa-miR-6724-5p	ENSG00000231115
hsa-miR-6724-5p	RPP25
hsa-miR-6724-5p	PHOX2B
hsa-miR-6724-5p	ENSG00000232289
hsa-miR-6724-5p	CENPV
hsa-miR-6724-5p	SAXO1
hsa-miR-6724-5p	ENSG00000229929
hsa-miR-6724-5p	MMP23B
hsa-miR-6724-5p	PRR35
hsa-miR-6724-5p	AKT2
hsa-miR-6724-5p	PRRG3
hsa-miR-6724-5p	THOP1
hsa-miR-6724-5p	STAP2
hsa-miR-6724-5p	EGF
hsa-miR-6724-5p	ENSG00000236196
hsa-miR-6724-5p	KCNQ2
hsa-miR-6724-5p	BPIFA2
hsa-miR-6724-5p	TINF2
hsa-miR-6724-5p	ZNF579
hsa-miR-6724-5p	SDC3
hsa-miR-6724-5p	EGFR
hsa-miR-6724-5p	GPX8
hsa-miR-6724-5p	DHRS2
hsa-miR-6724-5p	NRM
hsa-miR-6724-5p	PTBP1
hsa-miR-6724-5p	DHRS4
hsa-miR-6724-5p	RANBP2
hsa-miR-6724-5p	ENSG00000226437
hsa-miR-6724-5p	PIK3R2
hsa-miR-6724-5p	NAPSA
hsa-miR-6724-5p	RANBP3
hsa-miR-6724-5p	BBC3
hsa-miR-6724-5p	EXOC3
hsa-miR-6724-5p	GMPPA
hsa-miR-6724-5p	PLXNA3
hsa-miR-6724-5p	HLA-DPB1
hsa-miR-6724-5p	ENSG00000231945
hsa-miR-6724-5p	AL096711.2
hsa-miR-6724-5p	RASSF3
hsa-miR-6724-5p	OR11A1
hsa-miR-6724-5p	WNT9B
hsa-miR-6724-5p	HTR3E
hsa-miR-6724-5p	DGKQ
hsa-miR-6724-5p	EXOC6B
hsa-miR-6724-5p	ACE
hsa-miR-6724-5p	NCDN
hsa-miR-6724-5p	URB2
hsa-miR-6724-5p	GNL3L
hsa-miR-6724-5p	PNMA1
hsa-miR-6724-5p	ZSCAN1
hsa-miR-6724-5p	SAYSD1
hsa-miR-6724-5p	TSNAXIP1
hsa-miR-6724-5p	LCTL
hsa-miR-6724-5p	DNASE1L1
hsa-miR-6724-5p	PRRT4
hsa-miR-6724-5p	BCL9L
hsa-miR-6724-5p	ESYT3
hsa-miR-6724-5p	ENSG00000235773
hsa-miR-6724-5p	ABCC8
hsa-miR-6724-5p	KIAA1257
hsa-miR-6724-5p	PKD1L2
hsa-miR-6724-5p	RGMB
hsa-miR-6724-5p	RXRG
hsa-miR-6724-5p	MAP2K2
hsa-miR-6724-5p	APOBEC3A
hsa-miR-6724-5p	DCT
hsa-miR-6724-5p	AKAP3
hsa-miR-6724-5p	GPR3
hsa-miR-6724-5p	OSCP1
hsa-miR-6724-5p	SLC27A6
hsa-miR-6724-5p	ENSG00000229685
hsa-miR-6724-5p	MUC5AC
hsa-miR-6724-5p	RNF169
hsa-miR-6724-5p	VCAN
hsa-miR-6724-5p	RASGRP2
hsa-miR-6724-5p	GIMAP6
hsa-miR-6724-5p	GRIK1
hsa-miR-6724-5p	GGACT
hsa-miR-6724-5p	PPP1R15A
hsa-miR-6724-5p	CASTOR1
hsa-miR-6724-5p	SCARA5
hsa-miR-6724-5p	SMG9
hsa-miR-6724-5p	HAND1
hsa-miR-6724-5p	POP1
hsa-miR-6724-5p	ENSG00000206291
hsa-miR-6724-5p	ENSG00000223699
hsa-miR-6724-5p	ENSG00000236177
hsa-miR-6724-5p	GLE1
hsa-miR-6724-5p	CLTCL1
hsa-miR-6724-5p	CIITA
hsa-miR-6724-5p	AC091959.3
hsa-miR-6724-5p	ENSG00000226788
hsa-miR-6724-5p	FOXP3
hsa-miR-6724-5p	ENSG00000226033
hsa-miR-6724-5p	CYFIP2
hsa-miR-6724-5p	TET3
hsa-miR-6724-5p	GP2
hsa-miR-6724-5p	LRRC56
hsa-miR-6724-5p	MAML1
hsa-miR-6724-5p	ENSG00000236250
hsa-miR-6724-5p	JAG2
hsa-miR-6724-5p	PNPLA7
hsa-miR-6724-5p	HPS5
hsa-miR-6724-5p	IGDCC4
hsa-miR-6724-5p	HOXA4
hsa-miR-6724-5p	ITIH5
hsa-miR-6724-5p	BEND4
hsa-miR-6724-5p	C6orf132
hsa-miR-6724-5p	TBC1D14
hsa-miR-6724-5p	PCDHA6
hsa-miR-6724-5p	FAM214B
hsa-miR-6724-5p	CCDC114
hsa-miR-6724-5p	CHRNG
hsa-miR-6724-5p	ENSG00000230308
hsa-miR-6724-5p	SLC12A9
hsa-miR-6724-5p	DOK7
hsa-miR-6724-5p	MATN1
hsa-miR-6724-5p	OTUD7A
hsa-miR-6724-5p	SBF1
hsa-miR-6724-5p	ENSG00000235844
hsa-miR-6724-5p	NODAL
hsa-miR-6724-5p	PITPNM3
hsa-miR-6724-5p	MYPOP
hsa-miR-6724-5p	DDX56
hsa-miR-6724-5p	REPIN1
hsa-miR-6724-5p	PHB2
hsa-miR-6724-5p	POLD1
hsa-miR-6724-5p	RGPD2
hsa-miR-6724-5p	ANKRD54
hsa-miR-6724-5p	ARID5A
hsa-miR-6724-5p	KIFC2
hsa-miR-6724-5p	ZFR2
hsa-miR-6724-5p	ZNF324
hsa-miR-6724-5p	GRID2IP
hsa-miR-6724-5p	NCKAP5L
hsa-miR-6724-5p	SMYD4
hsa-miR-6724-5p	ZNF35
hsa-miR-6724-5p	SPINK5
hsa-miR-6724-5p	SYNPO
hsa-miR-6724-5p	TMEM161A
hsa-miR-6724-5p	SEMA5A
hsa-miR-6724-5p	NAGA
hsa-miR-6724-5p	SP1
hsa-miR-6724-5p	ENSG00000232839
hsa-miR-6724-5p	KANK3
hsa-miR-6724-5p	ENSG00000236693
hsa-miR-6724-5p	NUDT16L1
hsa-miR-6724-5p	RASSF7
hsa-miR-6724-5p	ENSG00000229341
hsa-miR-6724-5p	IRGQ
hsa-miR-6724-5p	RDH13
hsa-miR-6724-5p	CHD5
hsa-miR-6724-5p	SSPO
hsa-miR-6724-5p	PRSS38
hsa-miR-6724-5p	SLC16A1
hsa-miR-6724-5p	CUL7
hsa-miR-6724-5p	MYOCD
hsa-miR-6724-5p	COL10A1
hsa-miR-6724-5p	C16orf96
hsa-miR-6724-5p	AGBL4
hsa-miR-6724-5p	LRRC4B
hsa-miR-6724-5p	ERICH4
hsa-miR-6724-5p	ATAD3B
hsa-miR-6724-5p	CD248
hsa-miR-6724-5p	EEFSEC
hsa-miR-6724-5p	TMEM30B
hsa-miR-6724-5p	PITPNM2
hsa-miR-6724-5p	DEPDC5
hsa-miR-6724-5p	MYRF
hsa-miR-6724-5p	SCARF1
hsa-miR-6724-5p	INPP5E
hsa-miR-6724-5p	TMEM222
hsa-miR-6724-5p	ATP13A2
hsa-miR-6724-5p	NOL12
hsa-miR-6724-5p	CD8B
hsa-miR-6724-5p	SIRPA
hsa-miR-6724-5p	FUCA1
hsa-miR-6724-5p	PLEKHA6
hsa-miR-6724-5p	TNFSF15
hsa-miR-6724-5p	CDV3
hsa-miR-6724-5p	ENSG00000224994
hsa-miR-6724-5p	ENSG00000168384
hsa-miR-6724-5p	SNX11
hsa-miR-6724-5p	CHADL
hsa-miR-6724-5p	GIMAP8
hsa-miR-6724-5p	ADAMTS8
hsa-miR-6724-5p	KIFC3
hsa-miR-6724-5p	COL8A2
hsa-miR-6724-5p	ANAPC5
hsa-miR-6724-5p	TSPOAP1
hsa-miR-6724-5p	TACC2
hsa-miR-6724-5p	INPPL1
hsa-miR-6724-5p	MYO18A
hsa-miR-6724-5p	KCNH3
hsa-miR-6724-5p	MET
hsa-miR-6724-5p	AC004997.1
hsa-miR-6724-5p	ENSG00000236843
hsa-miR-6724-5p	ENSG00000230763
hsa-miR-6724-5p	COLEC12
hsa-miR-6724-5p	NFKB2
hsa-miR-6724-5p	RNPEPL1
hsa-miR-6724-5p	LIMK2
hsa-miR-6724-5p	MYH14
hsa-miR-6724-5p	YY2
hsa-miR-6724-5p	TFRC
hsa-miR-6724-5p	PURB
hsa-miR-6724-5p	SELENOV
hsa-miR-6724-5p	SYT3
hsa-miR-6724-5p	ENSG00000236346
hsa-miR-6724-5p	ENSG00000234947
hsa-miR-6724-5p	SETD7
hsa-miR-6724-5p	ZCCHC12
hsa-miR-6724-5p	CCDC153
hsa-miR-6724-5p	ACTN2
hsa-miR-6724-5p	EVPLL
hsa-miR-6724-5p	PDE6B
hsa-miR-6724-5p	WNK2
hsa-miR-6724-5p	NAV3
hsa-miR-6724-5p	TDRD9
hsa-miR-6724-5p	FMO3
hsa-miR-6724-5p	ZNF264
hsa-miR-6724-5p	AC002316.1
hsa-miR-6724-5p	NPC1L1
hsa-miR-6724-5p	FAM110A
hsa-miR-6724-5p	RBCK1
hsa-miR-6724-5p	KIAA2013
hsa-miR-6724-5p	ARHGEF2
hsa-miR-6724-5p	ENSG00000226257
hsa-miR-6724-5p	ENSG00000230780
hsa-miR-6724-5p	STAB2
hsa-miR-6724-5p	CHAF1A
hsa-miR-6724-5p	DOT1L
hsa-miR-6724-5p	RADIL
hsa-miR-6724-5p	SOX30
hsa-miR-6724-5p	ENSG00000206287
hsa-miR-6724-5p	ENSG00000228867
hsa-miR-6724-5p	PLCD1
hsa-miR-6724-5p	DDR1
hsa-miR-6724-5p	GAST
hsa-miR-6724-5p	PARP10
hsa-miR-6724-5p	UNK
hsa-miR-6724-5p	DAAM2
hsa-miR-6724-5p	UBOX5
hsa-miR-6724-5p	OPHN1
hsa-miR-6724-5p	C17orf107
hsa-miR-6724-5p	SOHLH1
hsa-miR-6724-5p	PYCR1
hsa-miR-6724-5p	TNFRSF25
hsa-miR-6724-5p	CBSL
hsa-miR-6724-5p	TUBA8
hsa-miR-6724-5p	DSCAM
hsa-miR-6724-5p	NEURL1B
hsa-miR-6724-5p	MELK
hsa-miR-6724-5p	COL22A1
hsa-miR-6724-5p	PRAG1
hsa-miR-6724-5p	ADGRB1
hsa-miR-6724-5p	ADAM9
hsa-miR-6724-5p	LTBP2
hsa-miR-6724-5p	IFITM1
hsa-miR-6724-5p	CBX8
hsa-miR-6724-5p	TTC9B
hsa-miR-6724-5p	KMT5C
hsa-miR-6724-5p	SLC49A4
hsa-miR-6724-5p	CNNM4
hsa-miR-6724-5p	ATAD3A
hsa-miR-6724-5p	TUBB6
hsa-miR-6724-5p	MROH5
hsa-miR-6724-5p	DHRS4L2
hsa-miR-6724-5p	OBSCN
hsa-miR-6724-5p	WDR81
hsa-miR-6724-5p	COL18A1
hsa-miR-6724-5p	CHTF8
hsa-miR-6724-5p	DELE1
hsa-miR-6724-5p	SIPA1L3
hsa-miR-6724-5p	ACP4
hsa-miR-6724-5p	ADGRB2
hsa-miR-6724-5p	SOGA1
hsa-miR-6724-5p	CD70
hsa-miR-6724-5p	XKR7
hsa-miR-6724-5p	PPP5D1
hsa-miR-6724-5p	RUSC2
hsa-miR-6724-5p	KLHL42
hsa-miR-6724-5p	ANKRD24
hsa-miR-6724-5p	KIF18B
hsa-miR-6724-5p	SEPTIN12
hsa-miR-6724-5p	OTUD1
hsa-miR-6724-5p	MDFI
hsa-miR-6724-5p	MAPK7
hsa-miR-6724-5p	ENSG00000235125
hsa-miR-6724-5p	ADAMTS14
hsa-miR-6724-5p	ZCCHC18
hsa-miR-6724-5p	GNAS
hsa-miR-6724-5p	ENSG00000228520
hsa-miR-6724-5p	UBE2S
hsa-miR-6724-5p	CCDC88C
hsa-miR-6724-5p	DMRTB1
hsa-miR-6724-5p	PRR5-ARHGAP8
hsa-miR-6724-5p	PLEKHG6
hsa-miR-6724-5p	ENSG00000234530
hsa-miR-6724-5p	SARM1
hsa-miR-6724-5p	CR392000.1
hsa-miR-6724-5p	DYNC1I1
hsa-miR-6724-5p	TIMELESS
hsa-miR-6724-5p	COL7A1
hsa-miR-6724-5p	TJP1
hsa-miR-6724-5p	NAV1
hsa-miR-6724-5p	TMEM25
hsa-miR-6724-5p	CREB3L2
hsa-miR-6724-5p	POLR3H
hsa-miR-6724-5p	SUPT6H
hsa-miR-6724-5p	RASA4B
hsa-miR-6724-5p	ANKRD60
hsa-miR-6724-5p	RBM42
hsa-miR-6724-5p	LEFTY2
hsa-miR-6724-5p	TYSND1
hsa-miR-6724-5p	AUH
hsa-miR-6724-5p	SESN2
hsa-miR-6724-5p	UFSP1
hsa-miR-6724-5p	KANK2
hsa-miR-6724-5p	RAB11FIP3
hsa-miR-6724-5p	CACNA1S
hsa-miR-6724-5p	TULP4
hsa-miR-6724-5p	COL3A1
hsa-miR-6724-5p	ENSG00000206472
hsa-miR-6724-5p	CD93
hsa-miR-6724-5p	SLC25A45
hsa-miR-6724-5p	DMRT2
hsa-miR-6724-5p	TEDC2
hsa-miR-6724-5p	RRP7A
hsa-miR-7706	ENSG00000215048
hsa-miR-7706	FZD7
hsa-miR-7706	RNF225
hsa-miR-7706	COL5A3
hsa-miR-7706	CHIA
hsa-miR-7706	ENSG00000243067
hsa-miR-7706	ENSG00000242711
hsa-miR-7706	RASIP1
hsa-miR-7706	SLC27A1
hsa-miR-7706	SP9
hsa-miR-7706	C1orf198
hsa-miR-7706	ARFGEF3
hsa-miR-7706	FASTK
hsa-miR-7706	BTBD1
hsa-miR-7706	TRIM11
hsa-miR-7706	TIE1
hsa-miR-7706	KIF1A
hsa-miR-7706	ZC3H12A
hsa-miR-7706	TTLL12
hsa-miR-7706	ENSG00000240118
hsa-miR-7706	CHST3
hsa-miR-7706	PTGER1
hsa-miR-7706	AJM1
hsa-miR-7706	DST
hsa-miR-7706	RICTOR
hsa-miR-7706	MLXIPL
hsa-miR-7706	HSPA12B
hsa-miR-7706	ENSG00000243594
hsa-miR-7706	KCNK3
hsa-miR-7706	KBTBD11
hsa-miR-7706	RABL6
hsa-miR-7706	SELENOO
hsa-miR-7706	ENSG00000239836
hsa-miR-7706	MRGPRD
hsa-miR-7706	ENSG00000240508
hsa-miR-7706	REPIN1
hsa-miR-7706	FIZ1
hsa-miR-7706	PSMB9
hsa-miR-7706	MCM5
hsa-miR-7706	MLXIP
hsa-miR-7706	IK
hsa-miR-7706	PSMD5
hsa-miR-7706	C1orf167
hsa-miR-7706	ABHD11
hsa-miR-7706	ENSG00000243958
hsa-miR-7706	EVC
hsa-miR-7706	GLA
hsa-miR-7706	VPS51
hsa-miR-7706	PRXL2B
hsa-miR-7706	ENSG00000230463
hsa-miR-7706	DCDC2C
hsa-miR-7706	FAM124A
hsa-miR-7706	ENSG00000196101
