# Supplementary material for: Identification and evaluation of circulating exosomal miRNAs for the diagnosis of postmenopausal osteoporosis
Source: J Orthop Surg Res. 2023 Jul 26;18:533. doi: 10.1186/s13018-023-04020-z (PMC10373377; doi:10.1186/s13018-023-04020-z)
Supplement: Supplementary file 6 — Additional file 6. The p-value of Delong test between different diagnostic models. [file 13018_2023_4020_MOESM6_ESM.xlsx]

## Sheet: Sheet1
Model1-ROC	Model2-ROC	Pvalue.Delong.test
miR-196a-5p	miR-224-5p	0.57274
miR-196a-5p	miR-320d	0.285327
miR-196a-5p	miR-34a-5p	0.601246
miR-196a-5p	miR-9-5p	0.406124
miR-196a-5p	miR-98-5p	0.500264
miR-196a-5p	Pregnancies	0.511862
miR-196a-5p	miR-34a-5p+miR-9-5p	0.176524
miR-196a-5p	miR-34a-5p+miR-9-5p+miR-98-5p	0.127642
miR-196a-5p	miR-34a-5p+miR-98-5p	0.194171
miR-196a-5p	miR-320d+miR-34a-5p+miR-98-5p	0.132118
miR-196a-5p	miR-320d+Pregnancies	0.0913324
miR-196a-5p	miR-34a-5p+miR-9-5p+Pregnancies	0.0756439
miR-196a-5p	miR-34a-5p+miR-9-5p+miR-98-5p+Pregnancies	0.0720687
miR-196a-5p	miR-320d+miR-9-5p+Pregnancies	0.0717225
miR-224-5p	miR-320d	0.904774
miR-224-5p	miR-34a-5p	0.963055
miR-224-5p	miR-9-5p	0.912542
miR-224-5p	miR-98-5p	0.93687
miR-224-5p	Pregnancies	0.87945
miR-224-5p	miR-34a-5p+miR-9-5p	0.598313
miR-224-5p	miR-34a-5p+miR-9-5p+miR-98-5p	0.490232
miR-224-5p	miR-34a-5p+miR-98-5p	0.581802
miR-224-5p	miR-320d+miR-34a-5p+miR-98-5p	0.533549
miR-224-5p	miR-320d+Pregnancies	0.411752
miR-224-5p	miR-34a-5p+miR-9-5p+Pregnancies	0.308426
miR-224-5p	miR-34a-5p+miR-9-5p+miR-98-5p+Pregnancies	0.295068
miR-224-5p	miR-320d+miR-9-5p+Pregnancies	0.342086
miR-320d	miR-34a-5p	0.854066
miR-320d	miR-9-5p	1
miR-320d	miR-98-5p	0.796826
miR-320d	Pregnancies	0.971024
miR-320d	miR-34a-5p+miR-9-5p	0.582543
miR-320d	miR-34a-5p+miR-9-5p+miR-98-5p	0.455658
miR-320d	miR-34a-5p+miR-98-5p	0.64955
miR-320d	miR-320d+miR-34a-5p+miR-98-5p	0.461641
miR-320d	miR-320d+Pregnancies	0.375251
miR-320d	miR-34a-5p+miR-9-5p+Pregnancies	0.342394
miR-320d	miR-34a-5p+miR-9-5p+miR-98-5p+Pregnancies	0.334363
miR-320d	miR-320d+miR-9-5p+Pregnancies	0.317364
miR-34a-5p	miR-9-5p	0.883828
miR-34a-5p	miR-98-5p	0.980935
miR-34a-5p	Pregnancies	0.851534
miR-34a-5p	miR-34a-5p+miR-9-5p	0.358203
miR-34a-5p	miR-34a-5p+miR-9-5p+miR-98-5p	0.271054
miR-34a-5p	miR-34a-5p+miR-98-5p	0.310099
miR-34a-5p	miR-320d+miR-34a-5p+miR-98-5p	0.291525
miR-34a-5p	miR-320d+Pregnancies	0.356431
miR-34a-5p	miR-34a-5p+miR-9-5p+Pregnancies	0.195297
miR-34a-5p	miR-34a-5p+miR-9-5p+miR-98-5p+Pregnancies	0.182212
miR-34a-5p	miR-320d+miR-9-5p+Pregnancies	0.318884
miR-9-5p	miR-98-5p	0.826567
miR-9-5p	Pregnancies	0.97148
miR-9-5p	miR-34a-5p+miR-9-5p	0.581412
miR-9-5p	miR-34a-5p+miR-9-5p+miR-98-5p	0.494282
miR-9-5p	miR-34a-5p+miR-98-5p	0.731141
miR-9-5p	miR-320d+miR-34a-5p+miR-98-5p	0.654327
miR-9-5p	miR-320d+Pregnancies	0.472792
miR-9-5p	miR-34a-5p+miR-9-5p+Pregnancies	0.337971
miR-9-5p	miR-34a-5p+miR-9-5p+miR-98-5p+Pregnancies	0.330362
miR-9-5p	miR-320d+miR-9-5p+Pregnancies	0.276458
miR-98-5p	Pregnancies	0.808305
miR-98-5p	miR-34a-5p+miR-9-5p	0.478446
miR-98-5p	miR-34a-5p+miR-9-5p+miR-98-5p	0.277296
miR-98-5p	miR-34a-5p+miR-98-5p	0.315133
miR-98-5p	miR-320d+miR-34a-5p+miR-98-5p	0.283939
miR-98-5p	miR-320d+Pregnancies	0.192113
miR-98-5p	miR-34a-5p+miR-9-5p+Pregnancies	0.128504
miR-98-5p	miR-34a-5p+miR-9-5p+miR-98-5p+Pregnancies	0.120713
miR-98-5p	miR-320d+miR-9-5p+Pregnancies	0.119249
Pregnancies	miR-34a-5p+miR-9-5p	0.772324
Pregnancies	miR-34a-5p+miR-9-5p+miR-98-5p	0.667719
Pregnancies	miR-34a-5p+miR-98-5p	0.75011
Pregnancies	miR-320d+miR-34a-5p+miR-98-5p	0.703048
Pregnancies	miR-320d+Pregnancies	0.289718
Pregnancies	miR-34a-5p+miR-9-5p+Pregnancies	0.243353
Pregnancies	miR-34a-5p+miR-9-5p+miR-98-5p+Pregnancies	0.226312
Pregnancies	miR-320d+miR-9-5p+Pregnancies	0.263239
miR-34a-5p+miR-9-5p	miR-34a-5p+miR-9-5p+miR-98-5p	0.657401
miR-34a-5p+miR-9-5p	miR-34a-5p+miR-98-5p	0.969624
miR-34a-5p+miR-9-5p	miR-320d+miR-34a-5p+miR-98-5p	0.931844
miR-34a-5p+miR-9-5p	miR-320d+Pregnancies	0.697098
miR-34a-5p+miR-9-5p	miR-34a-5p+miR-9-5p+Pregnancies	0.455831
miR-34a-5p+miR-9-5p	miR-34a-5p+miR-9-5p+miR-98-5p+Pregnancies	0.436436
miR-34a-5p+miR-9-5p	miR-320d+miR-9-5p+Pregnancies	0.540735
miR-34a-5p+miR-9-5p+miR-98-5p	miR-34a-5p+miR-98-5p	0.759311
miR-34a-5p+miR-9-5p+miR-98-5p	miR-320d+miR-34a-5p+miR-98-5p	0.859048
miR-34a-5p+miR-9-5p+miR-98-5p	miR-320d+Pregnancies	0.769859
miR-34a-5p+miR-9-5p+miR-98-5p	miR-34a-5p+miR-9-5p+Pregnancies	0.495336
miR-34a-5p+miR-9-5p+miR-98-5p	miR-34a-5p+miR-9-5p+miR-98-5p+Pregnancies	0.470541
miR-34a-5p+miR-9-5p+miR-98-5p	miR-320d+miR-9-5p+Pregnancies	0.598793
miR-34a-5p+miR-98-5p	miR-320d+miR-34a-5p+miR-98-5p	0.809049
miR-34a-5p+miR-98-5p	miR-320d+Pregnancies	0.625896
miR-34a-5p+miR-98-5p	miR-34a-5p+miR-9-5p+Pregnancies	0.409511
miR-34a-5p+miR-98-5p	miR-34a-5p+miR-9-5p+miR-98-5p+Pregnancies	0.382264
miR-34a-5p+miR-98-5p	miR-320d+miR-9-5p+Pregnancies	0.545329
miR-320d+miR-34a-5p+miR-98-5p	miR-320d+Pregnancies	0.657874
miR-320d+miR-34a-5p+miR-98-5p	miR-34a-5p+miR-9-5p+Pregnancies	0.481817
miR-320d+miR-34a-5p+miR-98-5p	miR-34a-5p+miR-9-5p+miR-98-5p+Pregnancies	0.458829
miR-320d+miR-34a-5p+miR-98-5p	miR-320d+miR-9-5p+Pregnancies	0.577243
miR-320d+Pregnancies	miR-34a-5p+miR-9-5p+Pregnancies	0.755341
miR-320d+Pregnancies	miR-34a-5p+miR-9-5p+miR-98-5p+Pregnancies	0.720286
miR-320d+Pregnancies	miR-320d+miR-9-5p+Pregnancies	0.750132
miR-34a-5p+miR-9-5p+Pregnancies	miR-34a-5p+miR-9-5p+miR-98-5p+Pregnancies	0.4795
miR-34a-5p+miR-9-5p+Pregnancies	miR-320d+miR-9-5p+Pregnancies	0.946655
miR-34a-5p+miR-9-5p+miR-98-5p+Pregnancies	miR-320d+miR-9-5p+Pregnancies	0.897245
